# Supplementary material for: A user-friendly method for estimating discrete choice land-use model in a panel data setting
Source: MethodsX. 2024 Jul 5;13:102841. doi: 10.1016/j.mex.2024.102841 (PMC11292348; doi:10.1016/j.mex.2024.102841)
Supplement: Supplementary file 1 [file mmc1.xlsx]

## Sheet: Table A1
Table A1. Confusion Matrix of the Preferred Model (Stratified sampling with lagged land uses)
	Predicted land use
Actual land use	Alfalfa	Hay	Grain Crops	Pasture	Fallow	Total
Alfalfa	6711	327	371	69	3	7481
Hay	354	2680	88	149	1	3272
Grain Crops	299	88	1415	26	22	1850
Pasture	50	159	3	3418	15	3645
Fallow	12	9	40	43	86	190
Total	7426	3263	1917	3705	127	16438

## Sheet: Table A2
Table A2. Prediction Accuracy of the Preferred Model by Land-use Category (Stratified sampling with lagged land uses)
	Alfalfa	Hay	Grain Crops	Pasture	Fallow	Total
Producer accuracy	0.897073	0.819071	0.764865	0.937723	0.452632	0.873876
User accuracy	0.903717	0.82133	0.738132	0.922537	0.677165	0.873876

## Sheet: Table A3
Table A3. Comparison of Estimated Marginal Effects of Explanatory Variables on the Probabilites of Land-use Choices
	Alfalfa	Hay	Grain Crops	Pasture	Fallow
Panel A: Stratified sampling (N = 16,438)
Lagged Alfalfa	0.823	-0.423	-0.252	-0.11	-0.038
Lagged non-alfalfa hay	-0.204	0.524	-0.246	-0.043	-0.032
Lagged grain crops	0.402	-0.281	0.093	-0.188	-0.026
Lagged pasture	-0.018	0.197	-0.25	0.095	-0.024
Enhanced Vegetation Index	-0.676	0.181	0.058	0.371	0.066
Temperature	-0.235	-0.104	0.059	0.212	0.069
Temperature squared	0.004	0.003	-0.001	-0.005	-0.002
Rainfall	-0.067	0.076	-0.028	0.014	0.004
Rainfall squared	0.002	-0.004	0.002	0	0
Elevation	0.005	-0.074	0.015	0.047	0.006
Panel B: Non-stratified sampling (N = 82,190)
Lagged Alfalfa	0.863	-0.462	-0.243	-0.121	-0.037
Lagged non-alfalfa hay	-0.211	0.53	-0.246	-0.042	-0.031
Lagged grain crops	0.423	-0.317	0.092	-0.174	-0.024
Lagged pasture	0.018	0.139	-0.242	0.108	-0.023
Enhanced Vegetation Index	-0.743	0.207	0.065	0.406	0.065
Temperature	-0.313	-0.16	0.164	0.248	0.062
Temperature squared	0.006	0.005	-0.004	-0.005	-0.001
Rainfall	-0.103	0.104	-0.024	0.023	0
Rainfall squared	0.003	-0.005	0.002	0	0
Elevation	0.007	-0.08	0.006	0.061	0.007
Note: Margial effects are evaluated at the mean values in each sample.
