# Supplementary material for: A user-friendly method for estimating discrete choice land-use model in a panel data setting
Source: MethodsX. 2024 Jul 5;13:102841. doi: 10.1016/j.mex.2024.102841 (PMC11292348; doi:10.1016/j.mex.2024.102841)
Supplement: Supplementary file 2 [file mmc2.zip › code.R]

pacman::p_load(tidyverse,linelist,rio,skimr,broom,stargazer,ggpubr,nnet,openxlsx)

#--------------------Define Functions--------------------
# Define the function to calculate McFadden's pseudo R-squared
get_mcfadden_pseudo_R2 <- function(model, data) {
  nnet.mod.loglik <- nnet:::logLik.multinom(model)
  nnet.mod0 <- multinom(Choice ~ 1, data, trace = FALSE)
  nnet.mod0.loglik <- nnet:::logLik.multinom(nnet.mod0)
  return(as.numeric(1 - nnet.mod.loglik / nnet.mod0.loglik))
}

# Define the accuracy calculation function for model comparison
accuracy_calc <- function(model, data) {
  # Calculate McFadden's R-squared
  mcfadden_r2 <- get_mcfadden_pseudo_R2(model, data)
  
  # Make predictions 
  predictions_model <- predict(model, newdata = data, "class")
  
  # Create a confusion matrix for Model 1
  confusion_matrix_model <- table(Actual = data$Choice, Predicted = predictions_model)
  
  # Function to calculate accuracy
  calculate_accuracy <- function(confusion_matrix) {
    sum(diag(confusion_matrix)) / sum(confusion_matrix)
  }
  
  # Calculate accuracy
  accuracy_model <- calculate_accuracy(confusion_matrix_model)
  
  # Return metrics as a row vector
  return(c(McFadden_R2 = mcfadden_r2, Accuracy_Model = accuracy_model))
}

#----- Marginal Effect --------
# Function to calculate sample means
calculate_means <- function(data) {
  mean_Choice_lag <- table(data$Choice_lag) / nrow(data)
  mean_Year <- table(data$Year) / nrow(data)
  mean_num <- sapply(data[, c('evi', 'temp', 'temp_squared', 'rain', 'rain_squared', 'elev')], mean)
  mean_all <- c(1, mean_Choice_lag[-1], mean_num, mean_Year[-1])
  return(mean_all)
}

# Function to calculate marginal effects
marginal_effect <- function(model,data) {
  
  # Function to extract coefficients from the model and add the coefficient vector of Fallow (0's)
  coef_ref <- function(model){
    beta <- coef(model)
    Fallow <- rep(0,ncol(beta))
    beta <- rbind(Fallow,beta)
    return(beta)
  }
  
  # Function to calculate the predicted probabilities for each choice
  softmax <- function(x) {
    exp_x <- exp(x - max(x))  # Subtract max(x) for numerical stability
    return(exp_x / sum(exp_x))
  }
  
  coef_values <- coef_ref(model)
  lin_preds <- coef_values %*% as.matrix(data)
  probs <-softmax(lin_preds)
  me <- matrix(0, nrow = nrow(probs), ncol = ncol(coef_values))
  colnames(me) <- colnames(coef_values)
  rownames(me) <- rownames(coef_values)
  for (i in 1:ncol(coef_values)) {
    me[, i] <- probs * (coef_values[,i] - t(probs) %*% coef_values[,i])
  }
  me <- round(me,3)
  return(me)
}
#--------------------End Defining Functions--------------------

#--------------------Import data and Stratified sampling--------------------
# Import data and define the reference choice in multinomial logit regression
data_weber <- read.csv('~/data_weber.csv') # Full balanced sample
data_weber <- data_weber %>% 
  mutate(Choice=as.factor(Choice),Choice_lag=as.factor(Choice_lag))
data_weber$Choice <- relevel(data_weber$Choice, ref = "Fallow")
data_weber$Choice_lag <- relevel(data_weber$Choice_lag, ref = "Fallow")

# Stratified sampling
set.seed(1)
data_stratified_weber <- data_weber %>%
  group_by(pointid) %>%
  sample_n(1) %>% 
  ungroup

# Table 1: Compare the actual land-use conversion matrix between the two samples
luc <- table(Initial = data_weber$Choice_lag, Final = data_weber$Choice)
luc_stratified <- table(Initial = data_stratified_weber$Choice_lag, Final = data_stratified_weber$Choice)
table_1 <- rbind(luc/nrow(data_weber),luc_stratified/nrow(data_stratified_weber))
#---------------------End Data Process------------------------------

#--------------------Estimation and Reporting--------------------
## Define formula
formula <- Choice ~ Choice_lag + evi + temp + temp_squared + rain + rain_squared + elev + as.factor(Year)
formula0 <- Choice ~ evi + temp + temp_squared + rain + rain_squared + elev + as.factor(Year)

## Table 2: Measure time for fitting models
# Model1 (preferred): Including lagged choices + stratified sample
time_model1 <- system.time({
  model1 <- multinom(formula, data = data_stratified_weber, model = TRUE, niter = 500, maxit = 1000, trace = FALSE)
})

# Model2: Including lagged choices + non-stratified sample
time_model2 <- system.time({
  model2 <- multinom(formula, data = data_weber, model = TRUE, niter = 500, maxit = 1000, trace = FALSE)
})

# Model3: Without lagged choices + stratified sample
time_model3 <- system.time({
  model3 <- multinom(formula0, data = data_stratified_weber, model = TRUE, niter = 500, maxit = 1000, trace = FALSE)
})

# Model4: Without lagged choices + non-stratified sample
time_model4 <- system.time({
  model4 <- multinom(formula0, data = data_weber, model = TRUE, niter = 500, maxit = 1000, trace = FALSE)
})

# Generate Table 2 in the main text
time_model <- rbind(time_model1,time_model2,time_model3,time_model4)

## Table 2: Comparison of model prediction accuracy
accuracy_model1 <- accuracy_calc(model1,data_stratified_weber)
accuracy_model2 <- accuracy_calc(model2,data_weber)
accuracy_model3 <- accuracy_calc(model3,data_stratified_weber)
accuracy_model4 <- accuracy_calc(model4,data_weber)

# Generate additional rows of Table 2
accuracy_model <- rbind(accuracy_model1,accuracy_model2,accuracy_model3,accuracy_model4)

## Appendix Table A1: Report accuracy matrix for the preferred model (model1)
calculate_accuracy <- function(confusion_matrix) {
  sum(diag(confusion_matrix)) / sum(confusion_matrix)
}
# Function to calculate precision
calculate_precision <- function(confusion_matrix) {
  diag(confusion_matrix) / rowSums(confusion_matrix)
}
# Function to calculate recall
calculate_recall <- function(confusion_matrix) {
  diag(confusion_matrix) / colSums(confusion_matrix)
}
pred <- predict(model1, data_stratified_weber, "class")
table_a1 <- table(Actual = data_stratified_weber$Choice, Predicted = pred)

## Appendix Table A2: Report Producer accuracy and user accuracy for the preferred model (model1)
table_a2_producer <- calculate_precision(table_a1) # Producer accuracy
table_a2_user <- calculate_recall(table_a1) # User accuracy

## Appendix Table A3: Report marginal effects for model1 and model2 
mean_x1 <- calculate_means(data_stratified_weber)
mean_x2 <- calculate_means(data_weber)
table_a3_me1 <- t(marginal_effect(model1,mean_x1)) 
table_a3_me2 <- t(marginal_effect(model2,mean_x2)) 

## Export multiple sheets to an excel named Appendix.xlsx
sheets <- list('Table 1' = as.data.frame(table_1),
               'Table 2' = as.data.frame(time_model),
               'Table 2_expand' = as.data.frame(accuracy_model),
               'Table A1' = as.data.frame(rbind(table_a1)),
               'Table A2' = as.data.frame(rbind(table_a2_producer,table_a2_user)),
               'Table A3' = as.data.frame(rbind(table_a3_me1,table_a3_me2)))
write.xlsx(sheets, '~/Appendix.xlsx', colNames = TRUE, rowNames = TRUE)

## Appendix Table A4: Report Model Coefficient Estimates
stargazer(model1, title = "Table A4. Estimated Model Coefficients Using the Stratified Sample (N = 16,438)", 
                      type = "html", ci = FALSE, align=TRUE, 
                      notes.append = FALSE, notes.align = "l",notes.label = "",
                      notes = "Note: \\parbox[t]{\\textwidth}{Fallow land is set as the reference level.The Mcfadden's pseudo R squared is 0.672. *p<0.1; **p<0.05; ***p<0.01.}",
                      out = '~/Table A4.htm')
#---------------------------------------------------
