# Supplementary material for: A user-friendly method for estimating discrete choice land-use model in a panel data setting
Source: MethodsX. 2024 Jul 5;13:102841. doi: 10.1016/j.mex.2024.102841 (PMC11292348; doi:10.1016/j.mex.2024.102841)
Supplement: Supplementary file 3 [file mmc3.zip]

Archive with 1 entries (1 files):
- data_weber.csv
