# Supplementary material for: A user-friendly method for estimating discrete choice land-use model in a panel data setting
Source: MethodsX. 2024 Jul 5;13:102841. doi: 10.1016/j.mex.2024.102841 (PMC11292348; doi:10.1016/j.mex.2024.102841)
Supplement: Supplementary file 3 [file mmc3.zip › data_weber.csv]

county	pointid	Year	Choice	Choice_lag	evi	temp	temp_squared	rain	rain_squared	elev
WEBER	3213874	2018	Alfalfa	Alfalfa	0.752787266	19.1615	367.1630823	3.83266	14.68928268	13.5784
WEBER	3090106	2018	Alfalfa	Alfalfa	1.066910154	15.23266667	232.0341338	4.66651	21.77631558	18.069
WEBER	3090107	2018	Alfalfa	Alfalfa	1.078412846	15.23266667	232.0341338	4.66651	21.77631558	18.1212
WEBER	3092927	2018	Alfalfa	Alfalfa	1.201250232	15.23266667	232.0341338	4.66651	21.77631558	18.2318
WEBER	2912126	2018	Pasture	Pasture	0.986444683	20.0155	400.6202403	2.4114	5.81484996	13.6378
WEBER	2914942	2018	Pasture	Pasture	1.116007567	20.0155	400.6202403	2.4114	5.81484996	13.478
WEBER	2914943	2018	Pasture	Pasture	1.116007567	20.0155	400.6202403	2.4114	5.81484996	13.5332
WEBER	2914947	2018	Pasture	Pasture	1.021780015	20.0155	400.6202403	2.4114	5.81484996	13.8055
WEBER	2914963	2018	Pasture	Pasture	1.031350001	20.31483333	412.6924534	2.57516	6.631449026	14.3772
WEBER	2914964	2018	Pasture	Pasture	1.097358364	20.31483333	412.6924534	2.57516	6.631449026	14.2735
WEBER	2917779	2018	Pasture	Pasture	1.051226125	20.31483333	412.6924534	2.57516	6.631449026	14.1594
WEBER	2920581	2018	Pasture	Pasture	0.97589316	20.31483333	412.6924534	2.57516	6.631449026	14.2101
WEBER	2920590	2018	Pasture	Pasture	1.031350001	20.31483333	412.6924534	2.57516	6.631449026	14.1531
WEBER	2923397	2018	Pasture	Pasture	0.722165846	20.31483333	412.6924534	2.57516	6.631449026	14.1593
WEBER	2923405	2018	Pasture	Pasture	1.031350001	20.31483333	412.6924534	2.57516	6.631449026	14.0635
WEBER	2926218	2018	Pasture	Pasture	0.704007412	20.31483333	412.6924534	2.57516	6.631449026	14.5622
WEBER	2926219	2018	Pasture	Pasture	0.764126553	20.31483333	412.6924534	2.57516	6.631449026	14.2455
WEBER	2934668	2018	Pasture	Pasture	1.009020034	20.31483333	412.6924534	2.57516	6.631449026	13.6953
WEBER	2937480	2018	Pasture	Pasture	0.764126553	20.31483333	412.6924534	2.57516	6.631449026	13.9471
WEBER	2937481	2018	Pasture	Pasture	0.764126553	20.31483333	412.6924534	2.57516	6.631449026	13.8211
WEBER	2940297	2018	Pasture	Pasture	1.009020034	20.03716667	401.488048	3.45492	11.93647221	13.5153
WEBER	2940298	2018	Pasture	Pasture	1.009020034	20.03716667	401.488048	3.45492	11.93647221	13.5136
WEBER	2976910	2018	Pasture	Pasture	1.006075423	20.03716667	401.488048	3.45492	11.93647221	13.5585
WEBER	2976913	2018	Pasture	Pasture	1.012946182	20.03716667	401.488048	3.45492	11.93647221	13.9138
WEBER	2976915	2018	Pasture	Pasture	1.101284512	20.03716667	401.488048	3.45492	11.93647221	14.1491
WEBER	2976918	2018	Pasture	Pasture	0.986444683	20.05266667	402.1094404	3.56036	12.67616333	13.8007
WEBER	2979730	2018	Pasture	Pasture	1.101284512	20.05266667	402.1094404	3.56036	12.67616333	14.1103
WEBER	2982542	2018	Pasture	Pasture	0.864734095	20.03716667	401.488048	3.45492	11.93647221	13.5804
WEBER	2982543	2018	Pasture	Pasture	0.864734095	20.03716667	401.488048	3.45492	11.93647221	13.6645
WEBER	2982552	2018	Pasture	Pasture	0.986444683	20.05266667	402.1094404	3.56036	12.67616333	13.4999
WEBER	2982553	2018	Pasture	Pasture	0.986444683	20.05266667	402.1094404	3.56036	12.67616333	13.3849
WEBER	2985369	2018	Pasture	Pasture	0.986444683	20.05266667	402.1094404	3.56036	12.67616333	13.3997
WEBER	2988178	2018	Pasture	Pasture	1.13122139	20.05266667	402.1094404	3.56036	12.67616333	14.0909
WEBER	2990992	2018	Pasture	Pasture	1.13122139	20.03716667	401.488048	3.45492	11.93647221	13.9515
WEBER	2993811	2018	Pasture	Pasture	1.113553724	20.05266667	402.1094404	3.56036	12.67616333	14.3049
WEBER	2999443	2018	Pasture	Pasture	1.015645409	20.05266667	402.1094404	3.56036	12.67616333	14.1341
WEBER	2999444	2018	Pasture	Pasture	0.933196301	20.05266667	402.1094404	3.56036	12.67616333	14.144
WEBER	2999447	2018	Pasture	Pasture	0.933196301	20.05266667	402.1094404	3.56036	12.67616333	14.0224
WEBER	3002259	2018	Pasture	Pasture	0.933196301	20.05266667	402.1094404	3.56036	12.67616333	13.9826
WEBER	3002260	2018	Pasture	Pasture	0.933196301	20.05266667	402.1094404	3.56036	12.67616333	14.0248
WEBER	3002264	2018	Pasture	Pasture	0.933196301	20.05266667	402.1094404	3.56036	12.67616333	13.9029
WEBER	3005076	2018	Pasture	Pasture	0.933196301	20.05266667	402.1094404	3.56036	12.67616333	13.8321
WEBER	3005078	2018	Pasture	Pasture	0.933196301	20.05266667	402.1094404	3.56036	12.67616333	13.8875
WEBER	3005079	2018	Pasture	Pasture	0.933196301	20.05266667	402.1094404	3.56036	12.67616333	13.7896
WEBER	3005080	2018	Pasture	Pasture	0.933196301	20.05266667	402.1094404	3.56036	12.67616333	13.8291
WEBER	3007894	2018	Pasture	Pasture	0.933196301	20.05266667	402.1094404	3.56036	12.67616333	13.6664
WEBER	3007895	2018	Pasture	Pasture	0.933196301	20.05266667	402.1094404	3.56036	12.67616333	13.6612
WEBER	3010707	2018	Pasture	Pasture	1.003376196	20.05266667	402.1094404	3.56036	12.67616333	13.5024
WEBER	3013527	2018	Pasture	Pasture	1.003376196	20.05266667	402.1094404	3.56036	12.67616333	13.3793
WEBER	3013528	2018	Pasture	Pasture	1.003376196	20.05266667	402.1094404	3.56036	12.67616333	13.3142
WEBER	3016343	2018	Pasture	Pasture	1.003376196	20.05266667	402.1094404	3.56036	12.67616333	13.2813
WEBER	3019158	2018	Pasture	Pasture	1.003376196	20.05266667	402.1094404	3.56036	12.67616333	13.261
WEBER	3019159	2018	Pasture	Pasture	1.003376196	20.05266667	402.1094404	3.56036	12.67616333	13.2426
WEBER	3021975	2018	Pasture	Pasture	1.003376196	20.05266667	402.1094404	3.56036	12.67616333	13.2084
WEBER	3024791	2018	Pasture	Pasture	1.003376196	20.05266667	402.1094404	3.56036	12.67616333	13.1911
WEBER	2912150	2018	Pasture	Pasture	1.097358364	20.31483333	412.6924534	2.57516	6.631449026	14.3695
WEBER	2914968	2018	Pasture	Pasture	0.982763919	20.31483333	412.6924534	2.57516	6.631449026	14.4026
WEBER	2917788	2018	Pasture	Pasture	0.964360101	20.31483333	412.6924534	2.57516	6.631449026	14.6559
WEBER	2920601	2018	Pasture	Pasture	1.025706163	20.31483333	412.6924534	2.57516	6.631449026	14.395
WEBER	2923414	2018	Pasture	Pasture	1.025706163	20.31483333	412.6924534	2.57516	6.631449026	14.1443
WEBER	2929051	2018	Pasture	Pasture	1.036012302	20.31483333	412.6924534	2.57516	6.631449026	14.599
WEBER	2937489	2018	Pasture	Pasture	1.041656139	20.31483333	412.6924534	2.57516	6.631449026	13.7569
WEBER	2937497	2018	Pasture	Pasture	1.081653772	20.31483333	412.6924534	2.57516	6.631449026	14.7155
WEBER	2937498	2018	Pasture	Pasture	1.081653772	20.31483333	412.6924534	2.57516	6.631449026	14.5459
WEBER	2940313	2018	Pasture	Pasture	1.081653772	20.31483333	412.6924534	2.57516	6.631449026	14.4789
WEBER	2940314	2018	Pasture	Pasture	1.081653772	20.31483333	412.6924534	2.57516	6.631449026	14.2349
WEBER	2943116	2018	Pasture	Pasture	1.016626946	20.03716667	401.488048	3.45492	11.93647221	13.5685
WEBER	2943117	2018	Pasture	Pasture	1.041656139	20.03716667	401.488048	3.45492	11.93647221	13.5945
WEBER	2943126	2018	Pasture	Pasture	1.063986106	20.31483333	412.6924534	2.57516	6.631449026	14.6207
WEBER	2943128	2018	Pasture	Pasture	1.081653772	20.31483333	412.6924534	2.57516	6.631449026	14.4198
WEBER	2943133	2018	Pasture	Pasture	0.943747824	20.31483333	412.6924534	2.57516	6.631449026	13.5722
WEBER	2945930	2018	Pasture	Pasture	1.016626946	20.03716667	401.488048	3.45492	11.93647221	13.473
WEBER	2945943	2018	Pasture	Pasture	1.081653772	20.31483333	412.6924534	2.57516	6.631449026	14.4184
WEBER	2945948	2018	Pasture	Pasture	0.943747824	20.31483333	412.6924534	2.57516	6.631449026	13.5762
WEBER	2948755	2018	Pasture	Pasture	1.063986106	20.03716667	401.488048	3.45492	11.93647221	14.546
WEBER	2948763	2018	Pasture	Pasture	0.943747824	20.31483333	412.6924534	2.57516	6.631449026	13.5889
WEBER	2948764	2018	Pasture	Pasture	0.943747824	20.4765	419.2870523	3.23425	10.46037306	13.54
WEBER	2951564	2018	Pasture	Pasture	1.041656139	20.03716667	401.488048	3.45492	11.93647221	13.5394
WEBER	2951571	2018	Pasture	Pasture	1.081653772	20.03716667	401.488048	3.45492	11.93647221	14.5392
WEBER	2951572	2018	Pasture	Pasture	1.081653772	20.03716667	401.488048	3.45492	11.93647221	14.5516
WEBER	2954387	2018	Pasture	Pasture	1.081653772	20.03716667	401.488048	3.45492	11.93647221	14.3829
WEBER	2954388	2018	Pasture	Pasture	1.081653772	20.03716667	401.488048	3.45492	11.93647221	14.4853
WEBER	2954389	2018	Pasture	Pasture	1.081653772	20.03716667	401.488048	3.45492	11.93647221	14.5181
WEBER	2957202	2018	Pasture	Pasture	0.93196938	20.03716667	401.488048	3.45492	11.93647221	14.2835
WEBER	2957203	2018	Pasture	Pasture	0.93196938	20.03716667	401.488048	3.45492	11.93647221	14.337
WEBER	2957204	2018	Pasture	Pasture	1.081653772	20.03716667	401.488048	3.45492	11.93647221	14.4256
WEBER	2957205	2018	Pasture	Pasture	0.93834937	20.03716667	401.488048	3.45492	11.93647221	14.4481
WEBER	2957206	2018	Pasture	Pasture	0.93834937	20.03716667	401.488048	3.45492	11.93647221	14.4232
WEBER	2957211	2018	Pasture	Pasture	0.84534874	20.05266667	402.1094404	3.56036	12.67616333	13.5806
WEBER	2957212	2018	Pasture	Pasture	0.84534874	20.05266667	402.1094404	3.56036	12.67616333	13.4938
WEBER	2960019	2018	Pasture	Pasture	0.93196938	20.03716667	401.488048	3.45492	11.93647221	14.2071
WEBER	2960020	2018	Pasture	Pasture	0.94988243	20.03716667	401.488048	3.45492	11.93647221	14.26
WEBER	2960021	2018	Pasture	Pasture	0.94988243	20.03716667	401.488048	3.45492	11.93647221	14.3285
WEBER	2962836	2018	Pasture	Pasture	0.94988243	20.03716667	401.488048	3.45492	11.93647221	14.2482
WEBER	2962837	2018	Pasture	Pasture	0.94988243	20.03716667	401.488048	3.45492	11.93647221	14.2275
WEBER	2962841	2018	Pasture	Pasture	1.118706794	20.05266667	402.1094404	3.56036	12.67616333	13.6395
WEBER	2965644	2018	Pasture	Pasture	0.899824043	20.03716667	401.488048	3.45492	11.93647221	13.6171
WEBER	2965652	2018	Pasture	Pasture	0.94988243	20.03716667	401.488048	3.45492	11.93647221	14.2169
WEBER	2965653	2018	Pasture	Pasture	0.98914391	20.03716667	401.488048	3.45492	11.93647221	14.0858
WEBER	2965658	2018	Pasture	Pasture	1.118706794	20.05266667	402.1094404	3.56036	12.67616333	13.4693
WEBER	2968458	2018	Pasture	Pasture	0.973439318	20.03716667	401.488048	3.45492	11.93647221	13.2959
WEBER	2968471	2018	Pasture	Pasture	1.118706794	20.05266667	402.1094404	3.56036	12.67616333	13.7468
WEBER	2968474	2018	Pasture	Pasture	1.118706794	20.05266667	402.1094404	3.56036	12.67616333	13.4999
WEBER	2971285	2018	Pasture	Pasture	1.101284512	20.03716667	401.488048	3.45492	11.93647221	14.1603
WEBER	2971290	2018	Pasture	Pasture	1.020798478	20.05266667	402.1094404	3.56036	12.67616333	13.5339
WEBER	2974095	2018	Pasture	Pasture	1.006075423	20.03716667	401.488048	3.45492	11.93647221	13.6096
WEBER	2974102	2018	Pasture	Pasture	0.986444683	20.05266667	402.1094404	3.56036	12.67616333	13.82
WEBER	3061554	2018	Alfalfa	Alfalfa	0.809022647	20.73466667	429.9264018	3.06939	9.421154972	12.8836
WEBER	3061573	2018	Alfalfa	Alfalfa	1.058389642	20.73466667	429.9264018	3.06939	9.421154972	12.9142
WEBER	3064380	2018	Hay	Pasture	0.975071926	20.73466667	429.9264018	3.06939	9.421154972	12.9008
WEBER	3067197	2018	Alfalfa	Alfalfa	0.935268238	20.73466667	429.9264018	3.06939	9.421154972	12.8994
WEBER	3067200	2018	Pasture	Pasture	1.828848812	20.73466667	429.9264018	3.06939	9.421154972	12.9032
WEBER	3070019	2018	Alfalfa	Alfalfa	0.939528495	20.73466667	429.9264018	3.06939	9.421154972	12.9041
WEBER	3061600	2018	Pasture	Hay	1.873017977	20.81166667	433.1254694	2.84711	8.106035352	12.9293
WEBER	3064407	2018	Hay	Alfalfa	0.841407327	20.81166667	433.1254694	2.84711	8.106035352	12.9275
WEBER	3067215	2018	Pasture	Pasture	1.344460303	20.73466667	429.9264018	3.06939	9.421154972	12.9197
WEBER	3067220	2018	Alfalfa	Alfalfa	1.069466308	20.81166667	433.1254694	2.84711	8.106035352	12.9255
WEBER	3067235	2018	Alfalfa	Alfalfa	0.960119733	20.81166667	433.1254694	2.84711	8.106035352	12.9354
WEBER	3067236	2018	Hay	Hay	1.021137127	20.81166667	433.1254694	2.84711	8.106035352	12.9345
WEBER	3070037	2018	Pasture	Pasture	1.847988783	20.81166667	433.1254694	2.84711	8.106035352	12.9249
WEBER	3070043	2018	GrainCrops	GrainCrops	1.346484566	20.81166667	433.1254694	2.84711	8.106035352	12.929
WEBER	3070044	2018	Alfalfa	GrainCrops	1.067904214	20.81166667	433.1254694	2.84711	8.106035352	12.9306
WEBER	3070046	2018	Pasture	Pasture	1.629596801	20.81166667	433.1254694	2.84711	8.106035352	12.931
WEBER	3072859	2018	Pasture	Pasture	1.845289557	20.81166667	433.1254694	2.84711	8.106035352	12.9277
WEBER	3075686	2018	Pasture	Pasture	1.83915495	20.81166667	433.1254694	2.84711	8.106035352	12.9318
WEBER	3078502	2018	Pasture	Pasture	1.83915495	20.81166667	433.1254694	2.84711	8.106035352	12.9351
WEBER	3081311	2018	GrainCrops	GrainCrops	1.326609595	20.81166667	433.1254694	2.84711	8.106035352	12.9277
WEBER	3084132	2018	Pasture	Pasture	1.768975055	20.81166667	433.1254694	2.84711	8.106035352	12.9359
WEBER	3089772	2018	Pasture	Pasture	1.202628207	20.81166667	433.1254694	2.84711	8.106035352	12.92
WEBER	3061645	2018	Pasture	Pasture	1.355502594	20.76	430.9776	2.76584	7.649870906	13.1465
WEBER	3061646	2018	Pasture	Pasture	1.355502594	20.76	430.9776	2.76584	7.649870906	13.1565
WEBER	3067240	2018	Alfalfa	Alfalfa	0.836430295	20.81166667	433.1254694	2.84711	8.106035352	12.9311
WEBER	3067241	2018	Hay	Hay	0.889586996	20.81166667	433.1254694	2.84711	8.106035352	12.9303
WEBER	3067252	2018	Pasture	Pasture	1.194530527	20.81166667	433.1254694	2.84711	8.106035352	12.9427
WEBER	3067254	2018	Pasture	Pasture	1.340288771	20.81166667	433.1254694	2.84711	8.106035352	12.942
WEBER	3067255	2018	Pasture	Pasture	1.340288771	20.81166667	433.1254694	2.84711	8.106035352	12.9377
WEBER	3070058	2018	Fallow	GrainCrops	1.515134156	20.81166667	433.1254694	2.84711	8.106035352	12.9296
WEBER	3072916	2018	Pasture	Pasture	1.355502594	20.76	430.9776	2.76584	7.649870906	13.2135
WEBER	3078518	2018	Alfalfa	Alfalfa	0.594447745	20.81166667	433.1254694	2.84711	8.106035352	12.9379
WEBER	3084242	2018	Pasture	Pasture	1.572422271	20.30716667	412.381018	3.28393	10.78419624	13.9391
WEBER	3087057	2018	Pasture	Pasture	1.621008353	20.30716667	412.381018	3.28393	10.78419624	13.3996
WEBER	3089873	2018	Pasture	Pasture	1.539050013	20.30716667	412.381018	3.28393	10.78419624	13.4042
WEBER	3098254	2018	Pasture	Pasture	1.205327434	20.75383333	430.721598	2.68171	7.191568524	13.1115
WEBER	3098263	2018	Pasture	Pasture	1.238454307	20.75383333	430.721598	2.68171	7.191568524	13.2083
WEBER	3098264	2018	Pasture	Pasture	1.238454307	20.75383333	430.721598	2.68171	7.191568524	13.2392
WEBER	3101083	2018	Pasture	Pasture	1.236000465	20.75383333	430.721598	2.68171	7.191568524	13.2742
WEBER	3101084	2018	Pasture	Pasture	1.236000465	20.75383333	430.721598	2.68171	7.191568524	13.293
WEBER	3103887	2018	Pasture	Pasture	1.397463301	20.75383333	430.721598	2.68171	7.191568524	13.11
WEBER	3109534	2018	Alfalfa	Alfalfa	0.77082235	20.75383333	430.721598	2.68171	7.191568524	13.2949
WEBER	3115225	2018	Pasture	Pasture	1.602604534	19.85283333	394.1349914	3.44696	11.88153324	13.501
WEBER	3118036	2018	Pasture	Pasture	1.602604534	19.85283333	394.1349914	3.44696	11.88153324	13.3787
WEBER	3120851	2018	Pasture	Pasture	1.654135226	20.10283333	404.123908	3.09241	9.562999608	13.3791
WEBER	3120861	2018	GrainCrops	GrainCrops	1.185515201	19.85283333	394.1349914	3.44696	11.88153324	13.7673
WEBER	3123668	2018	Pasture	Pasture	1.654135226	20.10283333	404.123908	3.09241	9.562999608	13.3995
WEBER	3123679	2018	Alfalfa	Pasture	0.883009096	19.85283333	394.1349914	3.44696	11.88153324	13.7697
WEBER	3126487	2018	Alfalfa	Alfalfa	0.957279562	19.85283333	394.1349914	3.44696	11.88153324	13.4038
WEBER	3126497	2018	Pasture	Pasture	1.493899311	19.85283333	394.1349914	3.44696	11.88153324	13.6982
WEBER	3126498	2018	Pasture	Pasture	1.493899311	19.85283333	394.1349914	3.44696	11.88153324	13.7981
WEBER	3126500	2018	Alfalfa	Alfalfa	0.968782254	19.85283333	394.1349914	3.44696	11.88153324	13.929
WEBER	3126501	2018	Alfalfa	Alfalfa	0.968782254	19.85283333	394.1349914	3.44696	11.88153324	13.96
WEBER	3126503	2018	Pasture	Pasture	1.193058221	19.85283333	394.1349914	3.44696	11.88153324	14.0823
WEBER	3129309	2018	Pasture	Pasture	1.692169785	19.85283333	394.1349914	3.44696	11.88153324	13.3948
WEBER	3129315	2018	Alfalfa	Alfalfa	0.864547986	19.85283333	394.1349914	3.44696	11.88153324	13.679
WEBER	3129316	2018	Alfalfa	Alfalfa	0.864547986	19.85283333	394.1349914	3.44696	11.88153324	13.6977
WEBER	3129317	2018	Pasture	Pasture	1.67401135	19.85283333	394.1349914	3.44696	11.88153324	13.8521
WEBER	3129318	2018	Pasture	Pasture	1.67401135	19.85283333	394.1349914	3.44696	11.88153324	13.8739
WEBER	3129319	2018	Alfalfa	GrainCrops	0.968782254	19.85283333	394.1349914	3.44696	11.88153324	13.8727
WEBER	3129320	2018	Alfalfa	Alfalfa	0.900334138	19.85283333	394.1349914	3.44696	11.88153324	13.8746
WEBER	3129321	2018	Pasture	Pasture	1.555736142	19.85283333	394.1349914	3.44696	11.88153324	13.8775
WEBER	3129322	2018	Pasture	Pasture	1.555736142	19.85283333	394.1349914	3.44696	11.88153324	13.9715
WEBER	3129325	2018	Pasture	Pasture	1.380041019	19.85283333	394.1349914	3.44696	11.88153324	14.2467
WEBER	3132116	2018	Pasture	Pasture	1.149625209	20.10283333	404.123908	3.09241	9.562999608	14.0324
WEBER	3132134	2018	Pasture	Pasture	1.67401135	19.85283333	394.1349914	3.44696	11.88153324	13.6166
WEBER	3132135	2018	Alfalfa	Alfalfa	0.968782254	19.85283333	394.1349914	3.44696	11.88153324	13.6574
WEBER	3132136	2018	Alfalfa	Alfalfa	0.968782254	19.85283333	394.1349914	3.44696	11.88153324	13.7275
WEBER	3132137	2018	Pasture	Pasture	1.555736142	19.85283333	394.1349914	3.44696	11.88153324	13.7239
WEBER	3132138	2018	Alfalfa	Alfalfa	0.900334138	19.85283333	394.1349914	3.44696	11.88153324	13.8147
WEBER	3132139	2018	Pasture	Pasture	1.555736142	19.85283333	394.1349914	3.44696	11.88153324	13.8431
WEBER	3134951	2018	Pasture	Pasture	1.67401135	19.85283333	394.1349914	3.44696	11.88153324	13.4921
WEBER	3134952	2018	Pasture	Pasture	1.67401135	19.85283333	394.1349914	3.44696	11.88153324	13.5237
WEBER	3134953	2018	Alfalfa	Alfalfa	0.968782254	19.85283333	394.1349914	3.44696	11.88153324	13.6303
WEBER	3134954	2018	Pasture	Pasture	1.555736142	19.85283333	394.1349914	3.44696	11.88153324	13.6459
WEBER	3134956	2018	Pasture	Pasture	1.555736142	19.85283333	394.1349914	3.44696	11.88153324	13.7469
WEBER	3134957	2018	Pasture	Pasture	1.380041019	19.85283333	394.1349914	3.44696	11.88153324	13.9404
WEBER	3137769	2018	Pasture	Pasture	1.463471664	19.85283333	394.1349914	3.44696	11.88153324	13.4606
WEBER	3137770	2018	Alfalfa	Alfalfa	0.968782254	19.85283333	394.1349914	3.44696	11.88153324	13.5277
WEBER	3137771	2018	Pasture	Pasture	1.555736142	19.85283333	394.1349914	3.44696	11.88153324	13.6022
WEBER	3137773	2018	Alfalfa	Alfalfa	0.900334138	19.85283333	394.1349914	3.44696	11.88153324	13.668
WEBER	3137774	2018	Alfalfa	Alfalfa	0.798656024	19.85283333	394.1349914	3.44696	11.88153324	13.8319
WEBER	3140589	2018	Pasture	Pasture	1.540767703	19.85283333	394.1349914	3.44696	11.88153324	13.546
WEBER	3140590	2018	Pasture	Pasture	1.540767703	19.85283333	394.1349914	3.44696	11.88153324	13.5192
WEBER	3140591	2018	Alfalfa	Alfalfa	0.891671617	19.85283333	394.1349914	3.44696	11.88153324	13.6008
WEBER	3143409	2018	Pasture	Pasture	1.513039283	19.85283333	394.1349914	3.44696	11.88153324	13.5047
WEBER	3143410	2018	Pasture	Pasture	1.513039283	19.85283333	394.1349914	3.44696	11.88153324	13.5732
WEBER	3160336	2018	Pasture	Pasture	1.219068952	19.1615	367.1630823	3.83266	14.68928268	14.4242
WEBER	3160339	2018	Pasture	Pasture	1.219068952	19.1615	367.1630823	3.83266	14.68928268	14.3263
WEBER	3163153	2018	Pasture	Pasture	1.449730146	19.1615	367.1630823	3.83266	14.68928268	14.3696
WEBER	3163155	2018	Pasture	Pasture	1.449730146	19.1615	367.1630823	3.83266	14.68928268	14.2924
WEBER	3165971	2018	Pasture	Pasture	1.449730146	19.1615	367.1630823	3.83266	14.68928268	14.2753
WEBER	3188514	2018	Pasture	Pasture	1.646528314	19.1615	367.1630823	3.83266	14.68928268	13.6041
WEBER	3194149	2018	Alfalfa	Alfalfa	0.952877297	19.1615	367.1630823	3.83266	14.68928268	13.5782
WEBER	3194151	2018	Pasture	Pasture	1.646528314	19.1615	367.1630823	3.83266	14.68928268	13.5979
WEBER	3216703	2018	Pasture	Pasture	1.354766442	19.1615	367.1630823	3.83266	14.68928268	13.6136
WEBER	3182890	2018	Pasture	Pasture	1.822223437	19.1615	367.1630823	3.83266	14.68928268	14.65
WEBER	3191347	2018	Alfalfa	Alfalfa	0.926747726	19.1615	367.1630823	3.83266	14.68928268	14.6028
WEBER	3202622	2018	Pasture	Pasture	1.601377613	19.1615	367.1630823	3.83266	14.68928268	13.7518
WEBER	3205440	2018	Pasture	Pasture	1.601377613	19.1615	367.1630823	3.83266	14.68928268	13.7487
WEBER	3208250	2018	Pasture	Pasture	1.414885583	19.1615	367.1630823	3.83266	14.68928268	13.6529
WEBER	3208251	2018	Alfalfa	Alfalfa	0.818821236	19.1615	367.1630823	3.83266	14.68928268	13.6932
WEBER	3211076	2018	Pasture	Pasture	1.484329326	19.1615	367.1630823	3.83266	14.68928268	13.72
WEBER	3216707	2018	Pasture	Pasture	1.300291138	19.1615	367.1630823	3.83266	14.68928268	13.6424
WEBER	3216710	2018	Pasture	Pasture	1.222013563	19.1615	367.1630823	3.83266	14.68928268	13.6771
WEBER	3216715	2018	Pasture	Pasture	1.484329326	19.1615	367.1630823	3.83266	14.68928268	13.7249
WEBER	3219538	2018	Alfalfa	Alfalfa	0.819247262	19.1615	367.1630823	3.83266	14.68928268	13.7443
WEBER	3222347	2018	Pasture	Pasture	1.222013563	19.1615	367.1630823	3.83266	14.68928268	13.6578
WEBER	3225174	2018	Pasture	Pasture	1.701739771	19.1615	367.1630823	3.83266	14.68928268	13.7156
WEBER	2977093	2018	Alfalfa	Alfalfa	0.844098756	20.65883333	426.7873947	3.04293	9.259422985	12.8586
WEBER	2988349	2018	GrainCrops	GrainCrops	1.201988151	20.65883333	426.7873947	3.04293	9.259422985	12.8608
WEBER	2988352	2018	Hay	Hay	1.007091017	20.65883333	426.7873947	3.04293	9.259422985	12.8712
WEBER	2991168	2018	GrainCrops	GrainCrops	0.859278703	20.65883333	426.7873947	3.04293	9.259422985	12.8725
WEBER	2991169	2018	GrainCrops	GrainCrops	1.11711665	20.65883333	426.7873947	3.04293	9.259422985	12.8745
WEBER	2996793	2018	Hay	Hay	0.950000374	20.65883333	426.7873947	3.04293	9.259422985	12.8712
WEBER	3010861	2018	Pasture	Pasture	1.722597432	20.65883333	426.7873947	3.04293	9.259422985	12.8745
WEBER	3010862	2018	Pasture	Pasture	1.722597432	20.65883333	426.7873947	3.04293	9.259422985	12.8787
WEBER	3013678	2018	Pasture	Pasture	1.596960696	20.65883333	426.7873947	3.04293	9.259422985	12.8806
WEBER	3016494	2018	Pasture	Pasture	1.596960696	20.65883333	426.7873947	3.04293	9.259422985	12.8848
WEBER	3016498	2018	Alfalfa	GrainCrops	0.924191572	20.65883333	426.7873947	3.04293	9.259422985	12.8882
WEBER	3016502	2018	Pasture	Pasture	1.379304867	20.65883333	426.7873947	3.04293	9.259422985	12.8939
WEBER	3022135	2018	Alfalfa	GrainCrops	0.975598664	20.65883333	426.7873947	3.04293	9.259422985	12.8916
WEBER	3024940	2018	Alfalfa	Alfalfa	0.924191572	20.65883333	426.7873947	3.04293	9.259422985	12.8889
WEBER	3024942	2018	Alfalfa	Alfalfa	0.924191572	20.65883333	426.7873947	3.04293	9.259422985	12.8912
WEBER	3027765	2018	Alfalfa	Alfalfa	0.975598664	20.65883333	426.7873947	3.04293	9.259422985	12.8999
WEBER	3030572	2018	Pasture	Pasture	1.596960696	20.73466667	429.9264018	3.06939	9.421154972	12.8982
WEBER	3030577	2018	Alfalfa	Alfalfa	0.924191572	20.73466667	429.9264018	3.06939	9.421154972	12.896
WEBER	3030583	2018	Alfalfa	Alfalfa	0.975598664	20.65883333	426.7873947	3.04293	9.259422985	12.9017
WEBER	3033385	2018	GrainCrops	Fallow	1.230099597	20.73466667	429.9264018	3.06939	9.421154972	12.8953
WEBER	3033411	2018	Alfalfa	Alfalfa	1.210338779	20.65883333	426.7873947	3.04293	9.259422985	12.9094
WEBER	3036216	2018	Alfalfa	Alfalfa	1.027005755	20.73466667	429.9264018	3.06939	9.421154972	12.9064
WEBER	3036221	2018	Alfalfa	Alfalfa	1.18009096	20.73466667	429.9264018	3.06939	9.421154972	12.9073
WEBER	3039019	2018	Alfalfa	GrainCrops	0.931576016	20.73466667	429.9264018	3.06939	9.421154972	12.894
WEBER	3039024	2018	Alfalfa	Fallow	0.981705031	20.73466667	429.9264018	3.06939	9.421154972	12.8953
WEBER	3039033	2018	Alfalfa	Alfalfa	1.027005755	20.73466667	429.9264018	3.06939	9.421154972	12.9089
WEBER	3039035	2018	Alfalfa	Alfalfa	1.027005755	20.73466667	429.9264018	3.06939	9.421154972	12.907
WEBER	3039044	2018	Alfalfa	Alfalfa	1.210338779	20.73466667	429.9264018	3.06939	9.421154972	12.912
WEBER	3041844	2018	Alfalfa	Alfalfa	0.972190459	20.73466667	429.9264018	3.06939	9.421154972	12.8988
WEBER	3041855	2018	Alfalfa	GrainCrops	1.210338779	20.73466667	429.9264018	3.06939	9.421154972	12.9122
WEBER	3044655	2018	Alfalfa	Alfalfa	0.981705031	20.73466667	429.9264018	3.06939	9.421154972	12.892
WEBER	3044656	2018	Alfalfa	Alfalfa	0.981705031	20.73466667	429.9264018	3.06939	9.421154972	12.8894
WEBER	3044661	2018	Alfalfa	Hay	0.74455077	20.73466667	429.9264018	3.06939	9.421154972	12.8999
WEBER	3050280	2018	Alfalfa	Alfalfa	0.964948023	20.681	427.703761	3.24154	10.50758157	12.884
WEBER	3050292	2018	Alfalfa	Alfalfa	0.972190459	20.73466667	429.9264018	3.06939	9.421154972	12.9104
WEBER	3050294	2018	Alfalfa	Alfalfa	0.74455077	20.73466667	429.9264018	3.06939	9.421154972	12.9009
WEBER	3050297	2018	Hay	Hay	0.808331002	20.73466667	429.9264018	3.06939	9.421154972	12.8978
WEBER	3050303	2018	Pasture	Pasture	1.448257841	20.73466667	429.9264018	3.06939	9.421154972	12.9095
WEBER	3050308	2018	Alfalfa	Alfalfa	0.943788751	20.73466667	429.9264018	3.06939	9.421154972	12.9199
WEBER	3053120	2018	Alfalfa	Alfalfa	0.838134398	20.73466667	429.9264018	3.06939	9.421154972	12.9126
WEBER	3058749	2018	Pasture	Pasture	1.584200715	20.73466667	429.9264018	3.06939	9.421154972	12.9031
WEBER	2977103	2018	Alfalfa	Alfalfa	1.029987934	20.65883333	426.7873947	3.04293	9.259422985	12.8779
WEBER	2977123	2018	Alfalfa	Alfalfa	0.866962131	20.75283333	430.6800914	2.83654	8.045959172	12.9216
WEBER	2977125	2018	Pasture	Pasture	1.357711053	20.75283333	430.6800914	2.83654	8.045959172	12.9396
WEBER	2979933	2018	Pasture	Pasture	1.595243006	20.75283333	430.6800914	2.83654	8.045959172	12.9087
WEBER	2979939	2018	Fallow	Fallow	1.423300048	20.75283333	430.6800914	2.83654	8.045959172	12.9378
WEBER	2982733	2018	Pasture	Pasture	1.474513956	20.65883333	426.7873947	3.04293	9.259422985	12.881
WEBER	2982754	2018	Pasture	Pasture	1.498070843	20.75283333	430.6800914	2.83654	8.045959172	12.9376
WEBER	2985548	2018	Pasture	Pasture	1.474513956	20.65883333	426.7873947	3.04293	9.259422985	12.8836
WEBER	2985570	2018	Pasture	Pasture	1.498070843	20.75283333	430.6800914	2.83654	8.045959172	12.941
WEBER	2985571	2018	Pasture	Pasture	1.357711053	20.75283333	430.6800914	2.83654	8.045959172	12.9425
WEBER	2991177	2018	Alfalfa	Alfalfa	0.780762948	20.65883333	426.7873947	3.04293	9.259422985	12.8852
WEBER	2991180	2018	Alfalfa	Alfalfa	0.966936143	20.65883333	426.7873947	3.04293	9.259422985	12.8908
WEBER	2991194	2018	Pasture	Pasture	1.596715312	20.75283333	430.6800914	2.83654	8.045959172	12.918
WEBER	2991199	2018	Pasture	Pasture	1.614628362	20.75283333	430.6800914	2.83654	8.045959172	12.9387
WEBER	2993995	2018	Alfalfa	Alfalfa	0.761875812	20.65883333	426.7873947	3.04293	9.259422985	12.893
WEBER	2994015	2018	Alfalfa	Alfalfa	0.934416187	20.75283333	430.6800914	2.83654	8.045959172	12.9453
WEBER	2994018	2018	Hay	Hay	0.888982862	20.75283333	430.6800914	2.83654	8.045959172	12.9467
WEBER	2996807	2018	Pasture	Pasture	1.398199454	20.65883333	426.7873947	3.04293	9.259422985	12.8858
WEBER	2996815	2018	Hay	Hay	0.818299209	20.65883333	426.7873947	3.04293	9.259422985	12.9018
WEBER	2996816	2018	Hay	Hay	0.818299209	20.65883333	426.7873947	3.04293	9.259422985	12.9014
WEBER	2996832	2018	Alfalfa	Alfalfa	0.835862261	20.75283333	430.6800914	2.83654	8.045959172	12.9436
WEBER	2999624	2018	Alfalfa	Alfalfa	0.780762948	20.65883333	426.7873947	3.04293	9.259422985	12.8935
WEBER	2999626	2018	Pasture	Pasture	1.316486499	20.65883333	426.7873947	3.04293	9.259422985	12.8973
WEBER	3002448	2018	Pasture	Pasture	1.329491864	20.65883333	426.7873947	3.04293	9.259422985	12.905
WEBER	3002451	2018	Pasture	Pasture	1.374151797	20.75283333	430.6800914	2.83654	8.045959172	12.9158
WEBER	3005257	2018	Alfalfa	Alfalfa	0.919079265	20.65883333	426.7873947	3.04293	9.259422985	12.896
WEBER	3005282	2018	Pasture	Pasture	1.751062005	20.75283333	430.6800914	2.83654	8.045959172	12.9269
WEBER	3008071	2018	Pasture	Pasture	1.588126863	20.65883333	426.7873947	3.04293	9.259422985	12.895
WEBER	3008078	2018	Pasture	Pasture	1.380041019	20.65883333	426.7873947	3.04293	9.259422985	12.9101
WEBER	3008095	2018	Pasture	Pasture	1.751062005	20.75283333	430.6800914	2.83654	8.045959172	12.9242
WEBER	3010888	2018	Hay	Pasture	0.977488461	20.65883333	426.7873947	3.04293	9.259422985	12.9021
WEBER	3010894	2018	Pasture	Pasture	1.380041019	20.65883333	426.7873947	3.04293	9.259422985	12.9125
WEBER	3010898	2018	Hay	Pasture	1.082154639	20.75283333	430.6800914	2.83654	8.045959172	12.9194
WEBER	3013712	2018	Hay	Hay	0.879014655	20.65883333	426.7873947	3.04293	9.259422985	12.9184
WEBER	3013714	2018	Pasture	Pasture	1.758178148	20.75283333	430.6800914	2.83654	8.045959172	12.922
WEBER	3016530	2018	Pasture	Pasture	1.758178148	20.75283333	430.6800914	2.83654	8.045959172	12.9231
WEBER	3016535	2018	Alfalfa	GrainCrops	0.940238537	20.75283333	430.6800914	2.83654	8.045959172	12.9273
WEBER	3016542	2018	Alfalfa	Alfalfa	0.856311491	20.75283333	430.6800914	2.83654	8.045959172	12.9184
WEBER	3019357	2018	Alfalfa	GrainCrops	0.878180806	20.75283333	430.6800914	2.83654	8.045959172	12.9169
WEBER	3019358	2018	Pasture	Pasture	1.479667025	20.75283333	430.6800914	2.83654	8.045959172	12.9091
WEBER	3022165	2018	GrainCrops	GrainCrops	1.248004977	20.75283333	430.6800914	2.83654	8.045959172	12.9249
WEBER	3022174	2018	Alfalfa	Alfalfa	0.856311491	20.75283333	430.6800914	2.83654	8.045959172	12.9228
WEBER	3024982	2018	GrainCrops	GrainCrops	1.248004977	20.75283333	430.6800914	2.83654	8.045959172	12.9278
WEBER	3027784	2018	Pasture	Pasture	2.022456985	20.65883333	426.7873947	3.04293	9.259422985	12.8963
WEBER	3027785	2018	Alfalfa	GrainCrops	1.170434379	20.65883333	426.7873947	3.04293	9.259422985	12.9136
WEBER	3027787	2018	Alfalfa	Pasture	0.839270466	20.65883333	426.7873947	3.04293	9.259422985	12.9021
WEBER	3027793	2018	Pasture	Pasture	1.300781907	20.75283333	430.6800914	2.83654	8.045959172	12.9182
WEBER	3027796	2018	Pasture	Pasture	1.710328219	20.75283333	430.6800914	2.83654	8.045959172	12.9258
WEBER	3027804	2018	Hay	Pasture	0.910127545	20.75283333	430.6800914	2.83654	8.045959172	12.9155
WEBER	3030621	2018	Alfalfa	Alfalfa	0.870512345	20.75283333	430.6800914	2.83654	8.045959172	12.9183
WEBER	3030622	2018	Alfalfa	Alfalfa	0.870512345	20.75283333	430.6800914	2.83654	8.045959172	12.9186
WEBER	3030623	2018	Pasture	Pasture	1.50420545	20.75283333	430.6800914	2.83654	8.045959172	12.9197
WEBER	3033431	2018	Hay	Hay	0.88671736	20.75283333	430.6800914	2.83654	8.045959172	12.9268
WEBER	3036233	2018	Hay	Hay	1.244817661	20.65883333	426.7873947	3.04293	9.259422985	12.924
WEBER	3036239	2018	Hay	Alfalfa	0.77842638	20.75283333	430.6800914	2.83654	8.045959172	12.9223
WEBER	3036247	2018	Hay	Hay	0.88671736	20.75283333	430.6800914	2.83654	8.045959172	12.9248
WEBER	3039059	2018	Pasture	Pasture	1.375378719	20.75283333	430.6800914	2.83654	8.045959172	12.9289
WEBER	3039060	2018	Hay	Pasture	0.88671736	20.75283333	430.6800914	2.83654	8.045959172	12.9288
WEBER	3039063	2018	Alfalfa	Alfalfa	0.833732133	20.75283333	430.6800914	2.83654	8.045959172	12.9274
WEBER	3039064	2018	Pasture	Pasture	1.440650929	20.75283333	430.6800914	2.83654	8.045959172	12.9279
WEBER	3041864	2018	Pasture	Pasture	2.022456985	20.73466667	429.9264018	3.06939	9.421154972	12.9258
WEBER	3041886	2018	Alfalfa	Alfalfa	0.99533785	20.75283333	430.6800914	2.83654	8.045959172	12.9247
WEBER	3041890	2018	Hay	Hay	1.030954301	20.75283333	430.6800914	2.83654	8.045959172	12.9255
WEBER	3047508	2018	Alfalfa	Alfalfa	0.833732133	20.81166667	433.1254694	2.84711	8.106035352	12.9302
WEBER	3047511	2018	Pasture	Pasture	1.440650929	20.81166667	433.1254694	2.84711	8.106035352	12.9331
WEBER	3047512	2018	Alfalfa	GrainCrops	0.833732133	20.81166667	433.1254694	2.84711	8.106035352	12.9282
WEBER	3047513	2018	Alfalfa	GrainCrops	0.833732133	20.81166667	433.1254694	2.84711	8.106035352	12.9259
WEBER	3047521	2018	Alfalfa	Alfalfa	0.969350288	20.75283333	430.6800914	2.83654	8.045959172	12.9288
WEBER	3050324	2018	Hay	GrainCrops	0.88671736	20.81166667	433.1254694	2.84711	8.106035352	12.9327
WEBER	3050326	2018	Pasture	Pasture	1.440650929	20.81166667	433.1254694	2.84711	8.106035352	12.9312
WEBER	3053143	2018	Pasture	Pasture	1.440650929	20.81166667	433.1254694	2.84711	8.106035352	12.9305
WEBER	2647914	2018	Fallow	GrainCrops	1.473204297	20.03133333	401.2543151	3.41819	11.68402288	12.8566
WEBER	2650723	2018	Fallow	GrainCrops	1.94446504	20.03133333	401.2543151	3.41819	11.68402288	12.8542
WEBER	2650724	2018	Alfalfa	Alfalfa	0.813282903	20.03133333	401.2543151	3.41819	11.68402288	12.8545
WEBER	2650726	2018	GrainCrops	GrainCrops	1.025441105	20.03133333	401.2543151	3.41819	11.68402288	12.8501
WEBER	2650728	2018	Hay	GrainCrops	0.917679217	20.04183333	401.6750834	3.43633	11.80836387	12.8574
WEBER	2695633	2018	Alfalfa	Alfalfa	0.876476703	20.00166667	400.0666694	3.39297	11.51224542	12.9807
WEBER	2704069	2018	Pasture	Pasture	1.514511588	20.08383333	403.3603614	3.36136	11.29874105	13.1507
WEBER	2706881	2018	Pasture	Pasture	1.514511588	20.08383333	403.3603614	3.36136	11.29874105	13.2121
WEBER	2706952	2018	Pasture	Pasture	1.297346527	20.03133333	401.2543151	3.41819	11.68402288	12.8587
WEBER	2709765	2018	Hay	Pasture	0.798513828	20.03133333	401.2543151	3.41819	11.68402288	12.8594
WEBER	2729460	2018	Pasture	Pasture	1.615119131	20.04183333	401.6750834	3.43633	11.80836387	12.8727
WEBER	2732267	2018	Alfalfa	Alfalfa	0.851767217	20.04183333	401.6750834	3.43633	11.80836387	12.8683
WEBER	2732272	2018	Pasture	Pasture	1.615119131	20.04183333	401.6750834	3.43633	11.80836387	12.8704
WEBER	2735081	2018	Pasture	Pasture	1.471814729	20.04183333	401.6750834	3.43633	11.80836387	12.8695
WEBER	2737885	2018	Hay	Hay	0.962385117	20.3	412.09	3.29378	10.84898669	12.8631
WEBER	2737898	2018	Pasture	Pasture	1.615119131	20.04183333	401.6750834	3.43633	11.80836387	12.8733
WEBER	2737901	2018	Hay	Hay	1.066749228	20.04183333	401.6750834	3.43633	11.80836387	12.8714
WEBER	2740700	2018	Alfalfa	Alfalfa	0.904878411	20.3	412.09	3.29378	10.84898669	12.8645
WEBER	2740704	2018	Alfalfa	Alfalfa	0.851767217	20.36483333	414.7264367	3.23074	10.43768095	12.8683
WEBER	2740708	2018	Pasture	Pasture	1.615119131	20.36483333	414.7264367	3.23074	10.43768095	12.869
WEBER	2746329	2018	Hay	Hay	0.905898608	20.36483333	414.7264367	3.23074	10.43768095	12.8702
WEBER	2746339	2018	Alfalfa	Alfalfa	1.003006312	20.36483333	414.7264367	3.23074	10.43768095	12.8755
WEBER	2751946	2018	Hay	Hay	0.878259487	20.3	412.09	3.29378	10.84898669	12.8714
WEBER	2751959	2018	Pasture	Pasture	1.615119131	20.36483333	414.7264367	3.23074	10.43768095	12.872
WEBER	2757582	2018	Hay	Hay	1.0291419	20.36483333	414.7264367	3.23074	10.43768095	12.8755
WEBER	2763207	2018	Alfalfa	Alfalfa	0.807034528	20.36483333	414.7264367	3.23074	10.43768095	12.8737
WEBER	2763208	2018	Pasture	Pasture	1.39451869	20.36483333	414.7264367	3.23074	10.43768095	12.8748
WEBER	2763209	2018	Pasture	Pasture	1.672048276	20.36483333	414.7264367	3.23074	10.43768095	12.8751
WEBER	2766021	2018	Hay	Pasture	0.858323073	20.36483333	414.7264367	3.23074	10.43768095	12.8737
WEBER	2777272	2018	Alfalfa	Alfalfa	1.023029516	20.36483333	414.7264367	3.23074	10.43768095	12.8699
WEBER	2780091	2018	Alfalfa	Alfalfa	1.006698534	20.36483333	414.7264367	3.23074	10.43768095	12.8673
WEBER	2782901	2018	Hay	Hay	1.088044944	20.36483333	414.7264367	3.23074	10.43768095	12.8658
WEBER	2785713	2018	Alfalfa	Alfalfa	1.023029516	20.36483333	414.7264367	3.23074	10.43768095	12.8687
WEBER	2788534	2018	Pasture	Pasture	1.727750501	20.36483333	414.7264367	3.23074	10.43768095	12.8683
WEBER	2791342	2018	Alfalfa	Alfalfa	1.061655838	20.36483333	414.7264367	3.23074	10.43768095	12.8654
WEBER	2796962	2018	Alfalfa	GrainCrops	0.525147578	20.36483333	414.7264367	3.23074	10.43768095	12.861
WEBER	2796966	2018	Hay	Hay	1.129126041	20.36483333	414.7264367	3.23074	10.43768095	12.8597
WEBER	2583291	2018	Alfalfa	Hay	0.990225543	19.814	392.594596	3.47517	12.07680653	12.8505
WEBER	2594537	2018	Alfalfa	GrainCrops	0.885849267	19.814	392.594596	3.47517	12.07680653	12.8598
WEBER	2594539	2018	Alfalfa	Alfalfa	0.923197513	19.814	392.594596	3.47517	12.07680653	12.8587
WEBER	2600161	2018	Hay	Hay	0.981868431	19.814	392.594596	3.47517	12.07680653	12.8624
WEBER	2676054	2018	Alfalfa	Alfalfa	0.544744756	20.04183333	401.6750834	3.43633	11.80836387	12.856
WEBER	2687299	2018	Alfalfa	Alfalfa	0.544744756	20.04183333	401.6750834	3.43633	11.80836387	12.8575
WEBER	2698546	2018	Alfalfa	Alfalfa	0.666446074	20.04183333	401.6750834	3.43633	11.80836387	12.8669
WEBER	2701357	2018	Alfalfa	Alfalfa	0.666446074	20.04183333	401.6750834	3.43633	11.80836387	12.8627
WEBER	2701359	2018	Fallow	GrainCrops	1.207219795	20.04183333	401.6750834	3.43633	11.80836387	12.8723
WEBER	2704170	2018	Pasture	Pasture	1.50248776	20.04183333	401.6750834	3.43633	11.80836387	12.8702
WEBER	2704171	2018	Alfalfa	Alfalfa	0.666446074	20.04183333	401.6750834	3.43633	11.80836387	12.8731
WEBER	2706981	2018	Pasture	Pasture	1.50248776	20.04183333	401.6750834	3.43633	11.80836387	12.8684
WEBER	2715419	2018	Alfalfa	Alfalfa	0.869518285	20.04183333	401.6750834	3.43633	11.80836387	12.8795
WEBER	2718229	2018	Alfalfa	Alfalfa	0.887411361	20.04183333	401.6750834	3.43633	11.80836387	12.8836
WEBER	2718230	2018	Hay	GrainCrops	0.943808003	20.04183333	401.6750834	3.43633	11.80836387	12.884
WEBER	2718231	2018	Alfalfa	Alfalfa	0.887411361	20.04183333	401.6750834	3.43633	11.80836387	12.8805
WEBER	2721039	2018	Pasture	Pasture	1.533406175	20.04183333	401.6750834	3.43633	11.80836387	12.8871
WEBER	2721040	2018	Alfalfa	Alfalfa	0.887411361	20.04183333	401.6750834	3.43633	11.80836387	12.8868
WEBER	2721042	2018	Alfalfa	Alfalfa	0.887411361	20.04183333	401.6750834	3.43633	11.80836387	12.8819
WEBER	2721043	2018	Alfalfa	Alfalfa	0.887411361	20.04183333	401.6750834	3.43633	11.80836387	12.867
WEBER	2723854	2018	Alfalfa	GrainCrops	0.887411361	20.04183333	401.6750834	3.43633	11.80836387	12.8887
WEBER	2723855	2018	Alfalfa	Alfalfa	0.887411361	20.04183333	401.6750834	3.43633	11.80836387	12.8744
WEBER	2723856	2018	Hay	Alfalfa	0.943808003	20.04183333	401.6750834	3.43633	11.80836387	12.8665
WEBER	2732289	2018	Alfalfa	Alfalfa	0.835436235	20.04183333	401.6750834	3.43633	11.80836387	12.8753
WEBER	2732290	2018	Pasture	Pasture	1.44359554	20.04183333	401.6750834	3.43633	11.80836387	12.8746
WEBER	2735101	2018	Pasture	Pasture	1.44359554	20.04183333	401.6750834	3.43633	11.80836387	12.8878
WEBER	2737914	2018	Pasture	Pasture	1.779035809	20.04183333	401.6750834	3.43633	11.80836387	12.8727
WEBER	2740717	2018	Hay	Pasture	0.971900224	20.04183333	401.6750834	3.43633	11.80836387	12.8718
WEBER	2740718	2018	Hay	Pasture	0.971900224	20.04183333	401.6750834	3.43633	11.80836387	12.8682
WEBER	2740726	2018	Alfalfa	Alfalfa	1.029561908	20.04183333	401.6750834	3.43633	11.80836387	12.8705
WEBER	2743539	2018	Alfalfa	Alfalfa	1.029561908	20.04183333	401.6750834	3.43633	11.80836387	12.8674
WEBER	2746342	2018	Pasture	Pasture	1.579047646	20.36483333	414.7264367	3.23074	10.43768095	12.8704
WEBER	2746343	2018	Alfalfa	Alfalfa	0.913824949	20.36483333	414.7264367	3.23074	10.43768095	12.8698
WEBER	2746344	2018	Fallow	GrainCrops	1.629605243	20.36483333	414.7264367	3.23074	10.43768095	12.8683
WEBER	2746346	2018	Pasture	Pasture	1.554509221	20.36483333	414.7264367	3.23074	10.43768095	12.8708
WEBER	2746347	2018	Alfalfa	GrainCrops	0.899624095	20.36483333	414.7264367	3.23074	10.43768095	12.8716
WEBER	2749153	2018	Alfalfa	Alfalfa	0.913824949	20.36483333	414.7264367	3.23074	10.43768095	12.8738
WEBER	2749154	2018	Alfalfa	Alfalfa	0.913824949	20.36483333	414.7264367	3.23074	10.43768095	12.872
WEBER	2749161	2018	Hay	Pasture	0.996820742	20.36483333	414.7264367	3.23074	10.43768095	12.8678
WEBER	2751985	2018	GrainCrops	GrainCrops	0.986951624	20.36483333	414.7264367	3.23074	10.43768095	12.8724
WEBER	2754781	2018	Hay	Alfalfa	0.971900224	20.36483333	414.7264367	3.23074	10.43768095	12.8721
WEBER	2766038	2018	Pasture	Pasture	1.823695743	20.36483333	414.7264367	3.23074	10.43768095	12.8698
WEBER	2768869	2018	GrainCrops	Fallow	0.848177844	20.4545	418.3865703	2.97818	8.869556112	12.8567
WEBER	2774496	2018	GrainCrops	GrainCrops	0.631891439	20.4545	418.3865703	2.97818	8.869556112	12.8566
WEBER	2934894	2018	Pasture	Pasture	1.245570451	20.75283333	430.6800914	2.83654	8.045959172	12.8601
WEBER	2934896	2018	Pasture	Pasture	1.37660564	20.75283333	430.6800914	2.83654	8.045959172	12.8615
WEBER	2943342	2018	Pasture	Pasture	1.37660564	20.75283333	430.6800914	2.83654	8.045959172	12.8791
WEBER	2946143	2018	Pasture	Pasture	1.269127339	20.65883333	426.7873947	3.04293	9.259422985	12.8473
WEBER	2946148	2018	Alfalfa	Alfalfa	0.812572861	20.75283333	430.6800914	2.83654	8.045959172	12.8552
WEBER	2948963	2018	Alfalfa	Alfalfa	0.812572861	20.75283333	430.6800914	2.83654	8.045959172	12.866
WEBER	2954592	2018	Pasture	Pasture	1.435252476	20.75283333	430.6800914	2.83654	8.045959172	12.8611
WEBER	2957411	2018	Hay	Hay	0.816184741	20.75283333	430.6800914	2.83654	8.045959172	12.8854
WEBER	2957415	2018	Alfalfa	Alfalfa	0.767414145	20.75283333	430.6800914	2.83654	8.045959172	12.8889
WEBER	2957418	2018	Pasture	Pasture	1.269618107	20.75283333	430.6800914	2.83654	8.045959172	12.9006
WEBER	2960221	2018	Pasture	Pasture	1.435252476	20.75283333	430.6800914	2.83654	8.045959172	12.8651
WEBER	2960226	2018	Pasture	Pasture	1.326056485	20.75283333	430.6800914	2.83654	8.045959172	12.8864
WEBER	2960227	2018	Alfalfa	Alfalfa	0.767414145	20.75283333	430.6800914	2.83654	8.045959172	12.8865
WEBER	2960230	2018	Hay	Hay	0.781447049	20.75283333	430.6800914	2.83654	8.045959172	12.8927
WEBER	2963027	2018	Pasture	Pasture	1.779771962	20.65883333	426.7873947	3.04293	9.259422985	12.8504
WEBER	2963045	2018	Pasture	Pasture	1.269618107	20.75283333	430.6800914	2.83654	8.045959172	12.8965
WEBER	2963048	2018	Pasture	Pasture	1.273544255	20.75283333	430.6800914	2.83654	8.045959172	12.9072
WEBER	2965857	2018	Pasture	Pasture	1.595243006	20.75283333	430.6800914	2.83654	8.045959172	12.8926
WEBER	2968667	2018	Hay	Hay	0.770723674	20.75283333	430.6800914	2.83654	8.045959172	12.884
WEBER	2968672	2018	Pasture	Pasture	1.595243006	20.75283333	430.6800914	2.83654	8.045959172	12.8946
WEBER	2968675	2018	Pasture	Pasture	1.595243006	20.75283333	430.6800914	2.83654	8.045959172	12.9046
WEBER	2968679	2018	Pasture	Pasture	1.357711053	20.75283333	430.6800914	2.83654	8.045959172	12.9184
WEBER	2971482	2018	GrainCrops	GrainCrops	0.913711535	20.75283333	430.6800914	2.83654	8.045959172	12.886
WEBER	2971495	2018	Pasture	Pasture	1.357711053	20.75283333	430.6800914	2.83654	8.045959172	12.9212
WEBER	2974285	2018	Pasture	Pasture	1.247778909	20.65883333	426.7873947	3.04293	9.259422985	12.8555
WEBER	2977127	2018	Pasture	Pasture	1.357711053	20.75283333	430.6800914	2.83654	8.045959172	12.9388
WEBER	2977128	2018	Pasture	Pasture	1.483347789	20.75283333	430.6800914	2.83654	8.045959172	12.9415
WEBER	2977129	2018	Pasture	Pasture	1.483347789	20.75283333	430.6800914	2.83654	8.045959172	12.9428
WEBER	2977138	2018	Hay	Hay	0.886415294	20.75283333	430.6800914	2.83654	8.045959172	12.9302
WEBER	2977177	2018	Pasture	Pasture	1.394273306	20.76	430.9776	2.76584	7.649870906	13.0298
WEBER	2977178	2018	Pasture	Pasture	1.394273306	20.76	430.9776	2.76584	7.649870906	13.0414
WEBER	2982760	2018	Pasture	Pasture	1.483347789	20.75283333	430.6800914	2.83654	8.045959172	12.9466
WEBER	2982764	2018	Pasture	Pasture	1.440160161	20.75283333	430.6800914	2.83654	8.045959172	12.9537
WEBER	2982777	2018	Alfalfa	GrainCrops	0.794537776	20.75283333	430.6800914	2.83654	8.045959172	12.9322
WEBER	2982795	2018	Pasture	Pasture	1.245815835	20.76	430.9776	2.76584	7.649870906	13.0053
WEBER	2985577	2018	Pasture	Pasture	1.433534786	20.75283333	430.6800914	2.83654	8.045959172	12.9472
WEBER	2985593	2018	Pasture	Pasture	1.372924876	20.75283333	430.6800914	2.83654	8.045959172	12.9306
WEBER	2988393	2018	Pasture	Pasture	1.433534786	20.75283333	430.6800914	2.83654	8.045959172	12.9488
WEBER	2988408	2018	Alfalfa	Alfalfa	0.782183033	20.75283333	430.6800914	2.83654	8.045959172	12.9302
WEBER	2991208	2018	Pasture	Pasture	1.433534786	20.75283333	430.6800914	2.83654	8.045959172	12.9509
WEBER	2994022	2018	Hay	Hay	1.011017886	20.75283333	430.6800914	2.83654	8.045959172	12.9451
WEBER	2994073	2018	Pasture	Pasture	1.32752879	20.76	430.9776	2.76584	7.649870906	13.1166
WEBER	2996836	2018	Pasture	Pasture	1.642602166	20.75283333	430.6800914	2.83654	8.045959172	12.9509
WEBER	2996837	2018	Hay	Hay	1.011017886	20.75283333	430.6800914	2.83654	8.045959172	12.9496
WEBER	2996840	2018	Pasture	Pasture	1.448503225	20.75283333	430.6800914	2.83654	8.045959172	12.9309
WEBER	2996841	2018	Pasture	Pasture	1.448503225	20.75283333	430.6800914	2.83654	8.045959172	12.9506
WEBER	2999659	2018	Hay	Hay	0.899253136	20.75283333	430.6800914	2.83654	8.045959172	12.9277
WEBER	2999660	2018	Pasture	Pasture	1.461017822	20.75283333	430.6800914	2.83654	8.045959172	12.9227
WEBER	2999661	2018	Pasture	Pasture	1.461017822	20.75283333	430.6800914	2.83654	8.045959172	12.9202
WEBER	3002468	2018	Pasture	Pasture	1.642602166	20.75283333	430.6800914	2.83654	8.045959172	12.9292
WEBER	3002474	2018	Pasture	Pasture	1.461017822	20.75283333	430.6800914	2.83654	8.045959172	12.9201
WEBER	3002478	2018	Pasture	Pasture	1.461017822	20.75283333	430.6800914	2.83654	8.045959172	12.9267
WEBER	3005316	2018	Pasture	Pasture	1.324093411	20.76	430.9776	2.76584	7.649870906	12.9869
WEBER	3005333	2018	Pasture	Pasture	1.428381717	20.76	430.9776	2.76584	7.649870906	13.1283
WEBER	3008100	2018	Hay	Pasture	0.928251558	20.75283333	430.6800914	2.83654	8.045959172	12.9211
WEBER	3008103	2018	Pasture	Pasture	1.322130337	20.75283333	430.6800914	2.83654	8.045959172	12.9222
WEBER	3010944	2018	Pasture	Pasture	1.312805735	20.76	430.9776	2.76584	7.649870906	12.9685
WEBER	3010953	2018	Pasture	Pasture	1.227166632	20.76	430.9776	2.76584	7.649870906	13.0276
WEBER	3013737	2018	Pasture	Pasture	1.246061219	20.75283333	430.6800914	2.83654	8.045959172	12.9253
WEBER	3013739	2018	Hay	Hay	0.766947838	20.75283333	430.6800914	2.83654	8.045959172	12.9246
WEBER	3013740	2018	Pasture	Pasture	1.246061219	20.75283333	430.6800914	2.83654	8.045959172	12.9283
WEBER	3013759	2018	Pasture	Pasture	1.312805735	20.76	430.9776	2.76584	7.649870906	12.9668
WEBER	3016557	2018	Alfalfa	Alfalfa	0.721119361	20.75283333	430.6800914	2.83654	8.045959172	12.9259
WEBER	3022190	2018	Pasture	Pasture	1.249741983	20.75283333	430.6800914	2.83654	8.045959172	12.9483
WEBER	3022196	2018	Pasture	Pasture	1.46494397	20.75283333	430.6800914	2.83654	8.045959172	12.9563
WEBER	3022198	2018	Alfalfa	Alfalfa	0.847790978	20.75283333	430.6800914	2.83654	8.045959172	12.9532
WEBER	3024997	2018	Pasture	Pasture	1.411940972	20.75283333	430.6800914	2.83654	8.045959172	12.9218
WEBER	3027813	2018	Pasture	Pasture	1.411940972	20.75283333	430.6800914	2.83654	8.045959172	12.9214
WEBER	3027823	2018	Pasture	Pasture	1.249741983	20.75283333	430.6800914	2.83654	8.045959172	12.9491
WEBER	3030629	2018	Alfalfa	Alfalfa	0.833874142	20.75283333	430.6800914	2.83654	8.045959172	12.9237
WEBER	3030638	2018	Pasture	Pasture	1.249741983	20.75283333	430.6800914	2.83654	8.045959172	12.9501
WEBER	3033447	2018	Hay	Alfalfa	0.828116383	20.75283333	430.6800914	2.83654	8.045959172	12.9344
WEBER	3033459	2018	Pasture	Pasture	1.371943339	20.75283333	430.6800914	2.83654	8.045959172	12.9532
WEBER	3033482	2018	Pasture	Pasture	1.193794374	20.76	430.9776	2.76584	7.649870906	13.09
WEBER	3036270	2018	Pasture	Pasture	1.488255474	20.75283333	430.6800914	2.83654	8.045959172	12.9511
WEBER	3036278	2018	Pasture	Pasture	1.093432216	20.75283333	430.6800914	2.83654	8.045959172	12.9559
WEBER	3039091	2018	Hay	Hay	0.890946297	20.75283333	430.6800914	2.83654	8.045959172	12.9509
WEBER	3039094	2018	Pasture	Pasture	1.447521688	20.75283333	430.6800914	2.83654	8.045959172	12.951
WEBER	3041904	2018	Pasture	Pasture	1.375869487	20.75283333	430.6800914	2.83654	8.045959172	12.9526
WEBER	3041909	2018	Pasture	Pasture	1.447521688	20.75283333	430.6800914	2.83654	8.045959172	12.9514
WEBER	3044718	2018	Pasture	Pasture	1.506168524	20.75283333	430.6800914	2.83654	8.045959172	12.9472
WEBER	3044719	2018	Pasture	Pasture	1.506168524	20.75283333	430.6800914	2.83654	8.045959172	12.9478
WEBER	3044720	2018	Pasture	Pasture	1.375869487	20.75283333	430.6800914	2.83654	8.045959172	12.948
WEBER	3044721	2018	Pasture	Pasture	1.375869487	20.75283333	430.6800914	2.83654	8.045959172	12.9502
WEBER	3044724	2018	Alfalfa	Alfalfa	0.837708372	20.75283333	430.6800914	2.83654	8.045959172	12.9509
WEBER	3044725	2018	Pasture	Pasture	1.447521688	20.75283333	430.6800914	2.83654	8.045959172	12.9512
WEBER	3044726	2018	Pasture	Pasture	1.247533525	20.75283333	430.6800914	2.83654	8.045959172	12.95
WEBER	3050342	2018	Pasture	Pasture	1.51058544	20.75283333	430.6800914	2.83654	8.045959172	12.9414
WEBER	3050348	2018	Alfalfa	Alfalfa	0.874204567	20.75283333	430.6800914	2.83654	8.045959172	12.9462
WEBER	3058800	2018	Pasture	Pasture	1.506168524	20.81166667	433.1254694	2.84711	8.106035352	12.9432
WEBER	3058832	2018	Pasture	Pasture	1.496353154	20.76	430.9776	2.76584	7.649870906	13.1866
WEBER	2546848	2018	Pasture	Pasture	1.26691888	19.78116667	391.2945547	2.92253	8.541181601	12.9211
WEBER	2546884	2018	Alfalfa	Alfalfa	0.898914052	19.6945	387.8733303	3.22283	10.38663321	13.5845
WEBER	2552502	2018	Pasture	Pasture	1.46494397	19.6945	387.8733303	3.22283	10.38663321	13.2892
WEBER	2555244	2018	Pasture	Pasture	1.283605009	19.78116667	391.2945547	2.92253	8.541181601	12.8607
WEBER	2555246	2018	Hay	Hay	0.829475684	19.78116667	391.2945547	2.92253	8.541181601	12.8641
WEBER	2555247	2018	Pasture	Pasture	1.347650299	19.78116667	391.2945547	2.92253	8.541181601	12.8729
WEBER	2555268	2018	Pasture	Pasture	2.093373033	19.78116667	391.2945547	2.92253	8.541181601	12.9332
WEBER	2555275	2018	Alfalfa	Alfalfa	1.09943011	19.78116667	391.2945547	2.92253	8.541181601	12.938
WEBER	2558032	2018	Fallow	GrainCrops	1.101494814	19.758	390.378564	2.80048	7.84268823	12.8532
WEBER	2558053	2018	Pasture	Pasture	1.283605009	19.78116667	391.2945547	2.92253	8.541181601	12.86
WEBER	2558112	2018	Pasture	Pasture	1.457827827	19.6945	387.8733303	3.22283	10.38663321	13.0602
WEBER	2558123	2018	Pasture	Pasture	1.583464562	19.6945	387.8733303	3.22283	10.38663321	13.2865
WEBER	2560847	2018	Fallow	Fallow	0.852488046	19.758	390.378564	2.80048	7.84268823	12.8742
WEBER	2560864	2018	Pasture	Pasture	1.283605009	19.78116667	391.2945547	2.92253	8.541181601	12.8572
WEBER	2560923	2018	Alfalfa	Alfalfa	0.850773158	19.6945	387.8733303	3.22283	10.38663321	13.0609
WEBER	2560924	2018	Pasture	Pasture	1.470097039	19.6945	387.8733303	3.22283	10.38663321	13.0685
WEBER	2560931	2018	Hay	Hay	0.803951032	19.6945	387.8733303	3.22283	10.38663321	13.2083
WEBER	2563683	2018	Pasture	Pasture	1.827376506	19.78116667	391.2945547	2.92253	8.541181601	12.8895
WEBER	2566497	2018	Pasture	Pasture	1.943934025	19.78116667	391.2945547	2.92253	8.541181601	12.9079
WEBER	2569303	2018	Pasture	Pasture	1.827376506	19.78116667	391.2945547	2.92253	8.541181601	12.8914
WEBER	2569304	2018	Pasture	Pasture	1.827376506	19.78116667	391.2945547	2.92253	8.541181601	12.8893
WEBER	2569341	2018	Pasture	Pasture	1.967490913	19.6945	387.8733303	3.22283	10.38663321	12.959
WEBER	2572107	2018	Pasture	Pasture	1.668612897	19.78116667	391.2945547	2.92253	8.541181601	12.8981
WEBER	2572180	2018	Pasture	Pasture	1.326301869	19.6945	387.8733303	3.22283	10.38663321	13.3386
WEBER	2572183	2018	Pasture	Pasture	1.568986892	18.17516667	330.3366834	4.4198	19.53463204	13.363
WEBER	2574917	2018	Alfalfa	Alfalfa	0.965658066	19.78116667	391.2945547	2.92253	8.541181601	12.904
WEBER	2574977	2018	Pasture	Pasture	1.098094517	19.6945	387.8733303	3.22283	10.38663321	13.0522
WEBER	2577726	2018	Alfalfa	Alfalfa	0.965658066	19.78116667	391.2945547	2.92253	8.541181601	12.912
WEBER	2580496	2018	Alfalfa	Alfalfa	0.917801188	19.758	390.378564	2.80048	7.84268823	12.8574
WEBER	2580545	2018	Hay	Hay	1.027027432	19.78116667	391.2945547	2.92253	8.541181601	12.9297
WEBER	2580555	2018	Alfalfa	Alfalfa	1.039644515	19.78116667	391.2945547	2.92253	8.541181601	12.9355
WEBER	2580605	2018	Pasture	Pasture	1.470342423	19.6945	387.8733303	3.22283	10.38663321	13.1457
WEBER	2583428	2018	Pasture	Pasture	1.583219178	18.17516667	330.3366834	4.4198	19.53463204	13.2824
WEBER	2586119	2018	Hay	Hay	0.97612916	19.758	390.378564	2.80048	7.84268823	12.8535
WEBER	2586170	2018	Alfalfa	Alfalfa	1.076282718	19.78116667	391.2945547	2.92253	8.541181601	12.9279
WEBER	2586197	2018	Pasture	Pasture	1.990557032	19.6945	387.8733303	3.22283	10.38663321	12.932
WEBER	2586198	2018	Hay	Hay	1.210986169	19.6945	387.8733303	3.22283	10.38663321	12.9292
WEBER	2586206	2018	Alfalfa	Alfalfa	1.065632077	19.6945	387.8733303	3.22283	10.38663321	12.9783
WEBER	2586224	2018	Pasture	Pasture	1.041656139	19.6945	387.8733303	3.22283	10.38663321	13.1002
WEBER	2586225	2018	Pasture	Pasture	1.041656139	19.6945	387.8733303	3.22283	10.38663321	13.1062
WEBER	2586227	2018	Pasture	Pasture	1.470342423	19.6945	387.8733303	3.22283	10.38663321	13.1384
WEBER	2588981	2018	Pasture	Pasture	1.251950441	19.78116667	391.2945547	2.92253	8.541181601	12.9268
WEBER	2589044	2018	Pasture	Pasture	1.374642566	18.17516667	330.3366834	4.4198	19.53463204	13.1648
WEBER	2591756	2018	Alfalfa	Alfalfa	0.887269352	19.758	390.378564	2.80048	7.84268823	12.8641
WEBER	2591759	2018	GrainCrops	GrainCrops	0.869306193	19.758	390.378564	2.80048	7.84268823	12.8612
WEBER	2591780	2018	Pasture	Pasture	1.810199609	19.78116667	391.2945547	2.92253	8.541181601	12.929
WEBER	2591787	2018	Alfalfa	Alfalfa	0.81555504	19.78116667	391.2945547	2.92253	8.541181601	12.9292
WEBER	2591788	2018	Pasture	Pasture	1.409241745	19.78116667	391.2945547	2.92253	8.541181601	12.9278
WEBER	2594593	2018	Alfalfa	Alfalfa	1.047596993	19.78116667	391.2945547	2.92253	8.541181601	12.9326
WEBER	2594633	2018	Hay	Hay	1.096804884	19.6945	387.8733303	3.22283	10.38663321	12.9558
WEBER	2597363	2018	Alfalfa	Alfalfa	0.953445331	19.758	390.378564	2.80048	7.84268823	12.8516
WEBER	2597364	2018	Alfalfa	Alfalfa	0.953445331	19.758	390.378564	2.80048	7.84268823	12.8538
WEBER	2597369	2018	Hay	Hay	1.18651875	19.758	390.378564	2.80048	7.84268823	12.8665
WEBER	2597420	2018	Pasture	Pasture	1.32752879	19.78116667	391.2945547	2.92253	8.541181601	12.9277
WEBER	2600164	2018	Hay	Hay	1.170811272	19.814	392.594596	3.47517	12.07680653	12.8563
WEBER	2600185	2018	Alfalfa	Hay	1.156517542	19.758	390.378564	2.80048	7.84268823	12.8665
WEBER	2600187	2018	Alfalfa	Alfalfa	0.954439391	19.758	390.378564	2.80048	7.84268823	12.8698
WEBER	2600196	2018	Hay	Hay	0.704117924	19.758	390.378564	2.80048	7.84268823	12.8643
WEBER	2600200	2018	Pasture	Pasture	1.229865859	19.758	390.378564	2.80048	7.84268823	12.8946
WEBER	2600214	2018	Fallow	GrainCrops	1.428959293	19.78116667	391.2945547	2.92253	8.541181601	12.9291
WEBER	2602976	2018	Hay	Hay	1.170811272	19.814	392.594596	3.47517	12.07680653	12.8607
WEBER	2602998	2018	Pasture	Pasture	1.649227541	19.758	390.378564	2.80048	7.84268823	12.8673
WEBER	2603024	2018	GrainCrops	GrainCrops	0.76507344	19.78116667	391.2945547	2.92253	8.541181601	12.9303
WEBER	2603107	2018	Pasture	Alfalfa	1.620026816	18.17516667	330.3366834	4.4198	19.53463204	13.1983
WEBER	2605809	2018	Hay	Hay	1.057838255	19.758	390.378564	2.80048	7.84268823	12.8672
WEBER	2605812	2018	Alfalfa	Alfalfa	0.662043809	19.758	390.378564	2.80048	7.84268823	12.8629
WEBER	2605832	2018	Pasture	Pasture	1.619781431	19.78116667	391.2945547	2.92253	8.541181601	12.9293
WEBER	2605843	2018	Alfalfa	Alfalfa	1.015361054	19.78116667	391.2945547	2.92253	8.541181601	12.9285
WEBER	2605846	2018	Pasture	Pasture	1.51058544	19.78116667	391.2945547	2.92253	8.541181601	12.9226
WEBER	2608637	2018	Pasture	Pasture	1.871300287	19.758	390.378564	2.80048	7.84268823	12.9286
WEBER	2608642	2018	Pasture	Pasture	1.619781431	19.78116667	391.2945547	2.92253	8.541181601	12.9438
WEBER	2608647	2018	Alfalfa	Alfalfa	0.937398367	19.78116667	391.2945547	2.92253	8.541181601	12.9307
WEBER	2608650	2018	Alfalfa	Alfalfa	0.788857435	19.78116667	391.2945547	2.92253	8.541181601	12.9332
WEBER	2608729	2018	Pasture	Pasture	1.750325852	18.17516667	330.3366834	4.4198	19.53463204	13.2013
WEBER	2611426	2018	Alfalfa	Alfalfa	1.098720067	19.758	390.378564	2.80048	7.84268823	12.8587
WEBER	2611459	2018	Hay	Alfalfa	0.889586996	19.78116667	391.2945547	2.92253	8.541181601	12.9329
WEBER	2611462	2018	Alfalfa	Alfalfa	0.844382773	19.78116667	391.2945547	2.92253	8.541181601	12.9269
WEBER	2611535	2018	Pasture	Pasture	1.247533525	18.17516667	330.3366834	4.4198	19.53463204	13.1628
WEBER	2614241	2018	Alfalfa	Alfalfa	1.075572675	19.758	390.378564	2.80048	7.84268823	12.8715
WEBER	2614274	2018	Pasture	Pasture	1.459054748	19.78116667	391.2945547	2.92253	8.541181601	12.9241
WEBER	2617083	2018	Pasture	Pasture	1.44531323	19.78116667	391.2945547	2.92253	8.541181601	12.9262
WEBER	2617089	2018	Alfalfa	Alfalfa	1.063075924	19.78116667	391.2945547	2.92253	8.541181601	12.9283
WEBER	2617122	2018	Hay	Hay	1.153895526	19.6945	387.8733303	3.22283	10.38663321	13.001
WEBER	2619865	2018	Alfalfa	Alfalfa	0.937682384	19.758	390.378564	2.80048	7.84268823	12.8766
WEBER	2619872	2018	Pasture	Pasture	1.815598062	19.758	390.378564	2.80048	7.84268823	12.9265
WEBER	2619873	2018	Hay	Hay	0.721184704	19.758	390.378564	2.80048	7.84268823	12.9379
WEBER	2619892	2018	Pasture	Pasture	1.430835559	19.78116667	391.2945547	2.92253	8.541181601	12.9275
WEBER	2619901	2018	Pasture	Pasture	1.648491388	19.78116667	391.2945547	2.92253	8.541181601	12.9314
WEBER	2619907	2018	Pasture	Pasture	1.759405069	19.78116667	391.2945547	2.92253	8.541181601	12.9259
WEBER	2619934	2018	Hay	Hay	1.153895526	19.6945	387.8733303	3.22283	10.38663321	13.0126
WEBER	2622677	2018	Alfalfa	Alfalfa	0.937682384	20.09183333	403.6817667	2.89532	8.382877902	12.8738
WEBER	2622682	2018	GrainCrops	Hay	0.991221161	19.758	390.378564	2.80048	7.84268823	12.8912
WEBER	2622684	2018	Alfalfa	Alfalfa	1.022035456	19.758	390.378564	2.80048	7.84268823	12.9355
WEBER	2625486	2018	GrainCrops	Alfalfa	0.909411328	20.09183333	403.6817667	2.89532	8.382877902	12.8669
WEBER	2625492	2018	Pasture	Pasture	1.766030444	20.09183333	403.6817667	2.89532	8.382877902	12.8941
WEBER	2625510	2018	Alfalfa	Alfalfa	1.105536477	19.78116667	391.2945547	2.92253	8.541181601	12.9295
WEBER	2625525	2018	Hay	Hay	0.953474144	19.78116667	391.2945547	2.92253	8.541181601	12.9325
WEBER	2625531	2018	Pasture	Pasture	1.759405069	19.78116667	391.2945547	2.92253	8.541181601	12.9272
WEBER	2628306	2018	Pasture	Pasture	1.465925507	20.09183333	403.6817667	2.89532	8.382877902	12.9374
WEBER	2628314	2018	Alfalfa	Alfalfa	0.733190087	19.758	390.378564	2.80048	7.84268823	12.933
WEBER	2628324	2018	Alfalfa	Hay	1.105536477	19.78116667	391.2945547	2.92253	8.541181601	12.926
WEBER	2628325	2018	Pasture	Pasture	1.430835559	19.78116667	391.2945547	2.92253	8.541181601	12.922
WEBER	2628330	2018	Pasture	Pasture	1.430835559	19.78116667	391.2945547	2.92253	8.541181601	12.918
WEBER	2628333	2018	Alfalfa	Alfalfa	0.828051791	19.78116667	391.2945547	2.92253	8.541181601	12.9305
WEBER	2628334	2018	Alfalfa	Alfalfa	0.896499907	19.78116667	391.2945547	2.92253	8.541181601	12.9313
WEBER	2628384	2018	Pasture	Pasture	0.816638782	19.6945	387.8733303	3.22283	10.38663321	13.0719
WEBER	2631094	2018	Alfalfa	Alfalfa	1.116755151	20.09183333	403.6817667	2.89532	8.382877902	12.8764
WEBER	2631123	2018	Alfalfa	Alfalfa	0.733190087	20.09183333	403.6817667	2.89532	8.382877902	12.9331
WEBER	2631124	2018	Alfalfa	Alfalfa	0.733190087	20.09183333	403.6817667	2.89532	8.382877902	12.9304
WEBER	2631151	2018	Alfalfa	Alfalfa	0.892523668	19.78116667	391.2945547	2.92253	8.541181601	12.9267
WEBER	2633902	2018	Pasture	Pasture	1.556472295	20.09183333	403.6817667	2.89532	8.382877902	12.8621
WEBER	2633936	2018	Pasture	Pasture	1.26691888	20.09183333	403.6817667	2.89532	8.382877902	12.9309
WEBER	2633995	2018	Pasture	Pasture	1.699531312	19.6945	387.8733303	3.22283	10.38663321	13.029
WEBER	2636749	2018	Pasture	Pasture	1.485310863	20.09183333	403.6817667	2.89532	8.382877902	12.9338
WEBER	2636772	2018	Fallow	Hay	1.616743323	19.78116667	391.2945547	2.92253	8.541181601	12.9235
WEBER	2636775	2018	Pasture	Pasture	1.542240008	19.78116667	391.2945547	2.92253	8.541181601	12.922
WEBER	2636790	2018	Alfalfa	Alfalfa	1.031976054	19.6945	387.8733303	3.22283	10.38663321	12.9437
WEBER	2636791	2018	Hay	Hay	1.097560051	19.6945	387.8733303	3.22283	10.38663321	12.9377
WEBER	2639527	2018	Alfalfa	Alfalfa	0.959551699	20.09183333	403.6817667	2.89532	8.382877902	12.865
WEBER	2639551	2018	Alfalfa	Alfalfa	1.022035456	20.09183333	403.6817667	2.89532	8.382877902	12.9106
WEBER	2639562	2018	Pasture	Pasture	1.485310863	20.18583333	407.4678674	2.94419	8.668254756	12.9299
WEBER	2639588	2018	Pasture	Pasture	1.776827351	19.78116667	391.2945547	2.92253	8.541181601	12.8994
WEBER	2642344	2018	Alfalfa	GrainCrops	1.108802673	20.09183333	403.6817667	2.89532	8.382877902	12.8583
WEBER	2642376	2018	Alfalfa	Alfalfa	1.068188231	20.18583333	407.4678674	2.94419	8.668254756	12.9207
WEBER	2642397	2018	Pasture	Pasture	1.776827351	20.18583333	407.4678674	2.94419	8.668254756	12.9006
WEBER	2642399	2018	Pasture	Pasture	1.935836345	20.18583333	407.4678674	2.94419	8.668254756	12.8997
WEBER	2642428	2018	Pasture	Pasture	1.599905307	19.6945	387.8733303	3.22283	10.38663321	13.0269
WEBER	2645173	2018	Pasture	Pasture	1.618309126	20.09183333	403.6817667	2.89532	8.382877902	12.9076
WEBER	2645175	2018	Alfalfa	Alfalfa	0.848359013	20.09183333	403.6817667	2.89532	8.382877902	12.9326
WEBER	2645176	2018	Alfalfa	Alfalfa	0.860571747	20.09183333	403.6817667	2.89532	8.382877902	12.9085
WEBER	2645280	2018	Pasture	Pasture	1.315259578	18.17516667	330.3366834	4.4198	19.53463204	13.2172
WEBER	2647956	2018	GrainCrops	GrainCrops	1.05994693	20.09183333	403.6817667	2.89532	8.382877902	12.8658
WEBER	2647958	2018	Pasture	Pasture	1.888477185	20.09183333	403.6817667	2.89532	8.382877902	12.8673
WEBER	2647967	2018	Pasture	Pasture	1.91596022	20.09183333	403.6817667	2.89532	8.382877902	12.872
WEBER	2647975	2018	Pasture	Pasture	1.451447836	20.09183333	403.6817667	2.89532	8.382877902	12.8765
WEBER	2647976	2018	Pasture	Pasture	1.451447836	20.09183333	403.6817667	2.89532	8.382877902	12.8952
WEBER	2647981	2018	Pasture	Pasture	1.590089937	20.09183333	403.6817667	2.89532	8.382877902	12.8952
WEBER	2648038	2018	Alfalfa	Alfalfa	0.895931873	19.6945	387.8733303	3.22283	10.38663321	12.943
WEBER	2648039	2018	Alfalfa	Alfalfa	0.895931873	19.6945	387.8733303	3.22283	10.38663321	12.9381
WEBER	2648045	2018	Pasture	Pasture	1.491690853	19.6945	387.8733303	3.22283	10.38663321	12.9562
WEBER	2648055	2018	Alfalfa	Alfalfa	0.755201411	19.6945	387.8733303	3.22283	10.38663321	13.0513
WEBER	2648057	2018	Pasture	Pasture	1.304953439	19.6945	387.8733303	3.22283	10.38663321	13.0573
WEBER	2650777	2018	Hay	Hay	1.167941637	20.09183333	403.6817667	2.89532	8.382877902	12.8659
WEBER	2650781	2018	Alfalfa	Alfalfa	1.037372378	20.09183333	403.6817667	2.89532	8.382877902	12.8758
WEBER	2650782	2018	Alfalfa	Alfalfa	1.151831261	20.09183333	403.6817667	2.89532	8.382877902	12.8721
WEBER	2650785	2018	Alfalfa	Alfalfa	0.828761834	20.09183333	403.6817667	2.89532	8.382877902	12.8827
WEBER	2650794	2018	Alfalfa	Alfalfa	0.920215333	20.09183333	403.6817667	2.89532	8.382877902	12.9058
WEBER	2650881	2018	Pasture	Pasture	1.353294136	19.6945	387.8733303	3.22283	10.38663321	13.1099
WEBER	2653596	2018	Pasture	Pasture	1.990311648	20.09183333	403.6817667	2.89532	8.382877902	12.8738
WEBER	2653601	2018	GrainCrops	Hay	1.027856541	20.09183333	403.6817667	2.89532	8.382877902	12.8799
WEBER	2653647	2018	Alfalfa	Alfalfa	0.929161871	20.18583333	407.4678674	2.94419	8.668254756	12.9095
WEBER	2653679	2018	Alfalfa	Alfalfa	0.755201411	19.6945	387.8733303	3.22283	10.38663321	13.0617
WEBER	2656418	2018	Alfalfa	Alfalfa	1.059809727	20.09183333	403.6817667	2.89532	8.382877902	12.9083
WEBER	2656432	2018	Alfalfa	Alfalfa	1.10326434	20.18583333	407.4678674	2.94419	8.668254756	12.8853
WEBER	2656459	2018	GrainCrops	Hay	0.901147708	20.18583333	407.4678674	2.94419	8.668254756	12.9062
WEBER	2656487	2018	Pasture	Pasture	1.579783799	19.6945	387.8733303	3.22283	10.38663321	12.9866
WEBER	2656520	2018	Pasture	Pasture	1.496843922	18.17516667	330.3366834	4.4198	19.53463204	13.1808
WEBER	2659201	2018	Alfalfa	Alfalfa	1.173558567	20.09183333	403.6817667	2.89532	8.382877902	12.8624
WEBER	2659231	2018	Alfalfa	Alfalfa	1.115477075	20.09183333	403.6817667	2.89532	8.382877902	12.889
WEBER	2659300	2018	Pasture	Pasture	1.625425269	20.18116667	407.279488	3.11162	9.682179024	13.0091
WEBER	2659334	2018	Pasture	Pasture	1.526290032	18.17516667	330.3366834	4.4198	19.53463204	13.1895
WEBER	2662015	2018	Alfalfa	Hay	1.092897717	20.09183333	403.6817667	2.89532	8.382877902	12.8906
WEBER	2662018	2018	GrainCrops	GrainCrops	1.05994693	20.09183333	403.6817667	2.89532	8.382877902	12.8703
WEBER	2662112	2018	Pasture	Pasture	1.625425269	20.18116667	407.279488	3.11162	9.682179024	13.0441
WEBER	2664827	2018	Pasture	Pasture	1.888477185	20.09183333	403.6817667	2.89532	8.382877902	12.892
WEBER	2664828	2018	Pasture	Pasture	1.888477185	20.09183333	403.6817667	2.89532	8.382877902	12.8907
WEBER	2664927	2018	Pasture	Pasture	1.625425269	20.18116667	407.279488	3.11162	9.682179024	13.0572
WEBER	2667636	2018	Hay	Hay	0.781144982	20.09183333	403.6817667	2.89532	8.382877902	12.8887
WEBER	2667643	2018	Pasture	Pasture	1.888477185	20.09183333	403.6817667	2.89532	8.382877902	12.8745
WEBER	2667652	2018	Alfalfa	Alfalfa	1.07699276	20.09183333	403.6817667	2.89532	8.382877902	12.8753
WEBER	2667686	2018	Pasture	Pasture	1.731676649	20.18583333	407.4678674	2.94419	8.668254756	12.8975
WEBER	2667728	2018	Pasture	Pasture	1.736829718	20.18116667	407.279488	3.11162	9.682179024	12.957
WEBER	2667755	2018	Pasture	Pasture	1.579047646	18.17516667	330.3366834	4.4198	19.53463204	13.1228
WEBER	2670456	2018	Pasture	Pasture	1.727505117	20.09183333	403.6817667	2.89532	8.382877902	12.8699
WEBER	2670462	2018	Alfalfa	Hay	1.07699276	20.09183333	403.6817667	2.89532	8.382877902	12.8709
WEBER	2673274	2018	Hay	Hay	1.142719051	20.09183333	403.6817667	2.89532	8.382877902	12.873
WEBER	2673276	2018	Fallow	GrainCrops	1.950896	20.09183333	403.6817667	2.89532	8.382877902	12.8746
WEBER	2673315	2018	Pasture	Pasture	1.782716573	20.18583333	407.4678674	2.94419	8.668254756	12.8967
WEBER	2676105	2018	Alfalfa	Alfalfa	1.195143865	20.09183333	403.6817667	2.89532	8.382877902	12.8833
WEBER	2676191	2018	Pasture	Pasture	1.579047646	19.91316667	396.5342067	3.29954	10.88696421	13.1263
WEBER	2678879	2018	Fallow	Fallow	1.481178688	20.09183333	403.6817667	2.89532	8.382877902	12.8628
WEBER	2678909	2018	Pasture	Pasture	1.900501013	20.09183333	403.6817667	2.89532	8.382877902	12.8801
WEBER	2678913	2018	Pasture	Pasture	1.786397337	20.09183333	403.6817667	2.89532	8.382877902	12.9033
WEBER	2678916	2018	Pasture	Pasture	2.065153844	20.09183333	403.6817667	2.89532	8.382877902	12.8857
WEBER	2678980	2018	Alfalfa	Alfalfa	0.923055504	20.18116667	407.279488	3.11162	9.682179024	12.9837
WEBER	2678982	2018	Hay	Hay	1.000445545	20.18116667	407.279488	3.11162	9.682179024	13.0343
WEBER	2681747	2018	Pasture	Pasture	1.58739071	20.18583333	407.4678674	2.94419	8.668254756	12.9056
WEBER	2681795	2018	Pasture	Pasture	1.594997622	20.18116667	407.279488	3.11162	9.682179024	13.0392
WEBER	2684503	2018	Pasture	Pasture	1.412922509	20.09183333	403.6817667	2.89532	8.382877902	12.8608
WEBER	2684515	2018	Hay	Alfalfa	0.882337391	20.09183333	403.6817667	2.89532	8.382877902	12.8682
WEBER	2684530	2018	Alfalfa	Alfalfa	1.173700576	20.09183333	403.6817667	2.89532	8.382877902	12.8844
WEBER	2684539	2018	Pasture	Pasture	1.362373353	20.09183333	403.6817667	2.89532	8.382877902	12.904
WEBER	2684606	2018	Pasture	Pasture	1.594997622	20.18116667	407.279488	3.11162	9.682179024	12.9868
WEBER	2684607	2018	Pasture	Pasture	1.594997622	20.18116667	407.279488	3.11162	9.682179024	12.9969
WEBER	2687316	2018	Hay	Hay	0.891701464	20.09183333	403.6817667	2.89532	8.382877902	12.8619
WEBER	2687350	2018	Pasture	Pasture	1.362373353	20.09183333	403.6817667	2.89532	8.382877902	12.9005
WEBER	2687351	2018	Pasture	Pasture	1.362373353	20.09183333	403.6817667	2.89532	8.382877902	12.899
WEBER	2687353	2018	Alfalfa	Alfalfa	0.932002042	20.09183333	403.6817667	2.89532	8.382877902	12.883
WEBER	2687355	2018	Alfalfa	Alfalfa	0.932002042	20.18583333	407.4678674	2.94419	8.668254756	12.8861
WEBER	2687388	2018	Pasture	Pasture	1.800875007	20.18583333	407.4678674	2.94419	8.668254756	12.9065
WEBER	2690168	2018	Alfalfa	Alfalfa	0.9545814	20.18583333	407.4678674	2.94419	8.668254756	12.8876
WEBER	2690200	2018	Alfalfa	Alfalfa	0.945350845	20.18583333	407.4678674	2.94419	8.668254756	12.9052
WEBER	2690201	2018	Alfalfa	Alfalfa	0.945350845	20.18583333	407.4678674	2.94419	8.668254756	12.9096
WEBER	2690227	2018	Alfalfa	Alfalfa	0.865968071	20.18116667	407.279488	3.11162	9.682179024	12.9602
WEBER	2690239	2018	Pasture	Pasture	1.431326328	20.18116667	407.279488	3.11162	9.682179024	13.0482
WEBER	2692949	2018	Alfalfa	Alfalfa	0.829613885	20.09183333	403.6817667	2.89532	8.382877902	12.8676
WEBER	2693002	2018	Pasture	Pasture	1.652908305	20.18583333	407.4678674	2.94419	8.668254756	12.905
WEBER	2693006	2018	Pasture	Pasture	1.71670821	20.18583333	407.4678674	2.94419	8.668254756	12.9049
WEBER	2693013	2018	Pasture	Pasture	1.488746242	20.18583333	407.4678674	2.94419	8.668254756	12.9261
WEBER	2693063	2018	Alfalfa	Alfalfa	0.880310934	19.91316667	396.5342067	3.29954	10.88696421	13.1171
WEBER	2693064	2018	Pasture	Pasture	1.521136963	19.91316667	396.5342067	3.29954	10.88696421	13.1168
WEBER	2695761	2018	Fallow	Fallow	1.502786713	20.09183333	403.6817667	2.89532	8.382877902	12.8682
WEBER	2695778	2018	Fallow	Fallow	1.750250051	20.09183333	403.6817667	2.89532	8.382877902	12.8909
WEBER	2695785	2018	Pasture	Pasture	1.219805104	20.09183333	403.6817667	2.89532	8.382877902	12.8947
WEBER	2695818	2018	Pasture	Pasture	1.351821831	20.18583333	407.4678674	2.94419	8.668254756	12.9042
WEBER	2695862	2018	Pasture	Pasture	1.542240008	20.18116667	407.279488	3.11162	9.682179024	13.0264
WEBER	2695864	2018	Pasture	Pasture	1.431326328	20.18116667	407.279488	3.11162	9.682179024	13.0277
WEBER	2695876	2018	Pasture	Pasture	1.521136963	19.91316667	396.5342067	3.29954	10.88696421	13.1177
WEBER	2698572	2018	Alfalfa	Alfalfa	0.829613885	20.09183333	403.6817667	2.89532	8.382877902	12.8698
WEBER	2698599	2018	Alfalfa	Alfalfa	0.682067013	20.09183333	403.6817667	2.89532	8.382877902	12.8932
WEBER	2698626	2018	Pasture	Pasture	1.790568869	20.18583333	407.4678674	2.94419	8.668254756	12.908
WEBER	2698631	2018	Pasture	Pasture	1.33906185	20.18583333	407.4678674	2.94419	8.668254756	12.9043
WEBER	2698641	2018	Pasture	Pasture	1.688734405	20.18116667	407.279488	3.11162	9.682179024	12.9305
WEBER	2698671	2018	Hay	Hay	0.842917661	20.18116667	407.279488	3.11162	9.682179024	13.0059
WEBER	2698674	2018	Pasture	Pasture	1.542240008	20.18116667	407.279488	3.11162	9.682179024	13.0161
WEBER	2698675	2018	Hay	Alfalfa	0.949245207	20.18116667	407.279488	3.11162	9.682179024	13.0205
WEBER	2698676	2018	Pasture	Pasture	1.542240008	20.18116667	407.279488	3.11162	9.682179024	13.018
WEBER	2698688	2018	Pasture	Pasture	1.521136963	19.91316667	396.5342067	3.29954	10.88696421	13.1132
WEBER	2701387	2018	Alfalfa	Alfalfa	1.013514943	20.09183333	403.6817667	2.89532	8.382877902	12.8705
WEBER	2701441	2018	Pasture	Pasture	1.735848181	20.18583333	407.4678674	2.94419	8.668254756	12.9077
WEBER	2701443	2018	Pasture	Pasture	1.33906185	20.18583333	407.4678674	2.94419	8.668254756	12.9046
WEBER	2701454	2018	Pasture	Pasture	1.473532419	20.18116667	407.279488	3.11162	9.682179024	12.9166
WEBER	2701467	2018	Pasture	Pasture	1.356484131	20.18116667	407.279488	3.11162	9.682179024	12.933
WEBER	2701471	2018	Pasture	Pasture	1.733394339	20.18116667	407.279488	3.11162	9.682179024	12.942
WEBER	2701489	2018	Pasture	Pasture	1.596469928	20.18116667	407.279488	3.11162	9.682179024	13.0082
WEBER	2704196	2018	Hay	Hay	0.882337391	20.09183333	403.6817667	2.89532	8.382877902	12.8666
WEBER	2704197	2018	Alfalfa	Alfalfa	0.829613885	20.09183333	403.6817667	2.89532	8.382877902	12.8696
WEBER	2707010	2018	Pasture	Pasture	1.81142653	20.09183333	403.6817667	2.89532	8.382877902	12.8713
WEBER	2707049	2018	Pasture	Pasture	1.398199454	20.18583333	407.4678674	2.94419	8.668254756	12.899
WEBER	2707064	2018	Alfalfa	Alfalfa	1.004568406	20.18583333	407.4678674	2.94419	8.668254756	12.8923
WEBER	2707108	2018	Alfalfa	Alfalfa	0.865968071	20.18116667	407.279488	3.11162	9.682179024	12.9896
WEBER	2707109	2018	Pasture	Pasture	1.369489497	20.18116667	407.279488	3.11162	9.682179024	12.9896
WEBER	2709839	2018	Hay	Hay	1.027631565	20.09183333	403.6817667	2.89532	8.382877902	12.9203
WEBER	2709880	2018	Pasture	Pasture	1.33906185	20.18583333	407.4678674	2.94419	8.668254756	12.9079
WEBER	2709921	2018	Alfalfa	Alfalfa	0.865968071	20.18116667	407.279488	3.11162	9.682179024	12.9813
WEBER	2709922	2018	Alfalfa	Alfalfa	0.792549657	20.18116667	407.279488	3.11162	9.682179024	12.9837
WEBER	2709930	2018	Pasture	Pasture	1.676955961	19.91316667	396.5342067	3.29954	10.88696421	13.0148
WEBER	2709933	2018	Pasture	Pasture	1.676955961	19.91316667	396.5342067	3.29954	10.88696421	13.0332
WEBER	2712634	2018	Alfalfa	Alfalfa	1.122293484	20.09183333	403.6817667	2.89532	8.382877902	12.8689
WEBER	2712635	2018	Alfalfa	GrainCrops	1.048307036	20.09183333	403.6817667	2.89532	8.382877902	12.8708
WEBER	2712733	2018	Pasture	Pasture	1.496353154	20.18116667	407.279488	3.11162	9.682179024	12.9784
WEBER	2712734	2018	Alfalfa	Alfalfa	0.792549657	20.18116667	407.279488	3.11162	9.682179024	12.9803
WEBER	2712742	2018	Pasture	Pasture	1.460527053	19.91316667	396.5342067	3.29954	10.88696421	13.0058
WEBER	2712743	2018	Pasture	Pasture	1.460527053	19.91316667	396.5342067	3.29954	10.88696421	13.0142
WEBER	2712760	2018	Pasture	Pasture	1.469115502	19.91316667	396.5342067	3.29954	10.88696421	13.1543
WEBER	2712761	2018	Pasture	Pasture	1.469115502	19.91316667	396.5342067	3.29954	10.88696421	13.1528
WEBER	2715473	2018	Hay	GrainCrops	0.72541364	20.18583333	407.4678674	2.94419	8.668254756	12.8917
WEBER	2715505	2018	Alfalfa	Alfalfa	0.990225543	20.18583333	407.4678674	2.94419	8.668254756	12.9113
WEBER	2715545	2018	Pasture	Pasture	1.369489497	20.18116667	407.279488	3.11162	9.682179024	12.9761
WEBER	2715546	2018	Pasture	Pasture	1.369489497	20.18116667	407.279488	3.11162	9.682179024	12.9785
WEBER	2715554	2018	Pasture	Pasture	1.460527053	19.91316667	396.5342067	3.29954	10.88696421	13.001
WEBER	2715555	2018	Pasture	Pasture	1.460527053	19.91316667	396.5342067	3.29954	10.88696421	13.0032
WEBER	2715560	2018	Pasture	Pasture	1.676955961	19.91316667	396.5342067	3.29954	10.88696421	13.059
WEBER	2718247	2018	Pasture	Pasture	1.152815204	20.09183333	403.6817667	2.89532	8.382877902	12.869
WEBER	2718276	2018	Pasture	Pasture	1.619290663	20.09183333	403.6817667	2.89532	8.382877902	12.9362
WEBER	2718309	2018	Pasture	Pasture	1.922585595	20.18583333	407.4678674	2.94419	8.668254756	12.8997
WEBER	2718369	2018	Pasture	Pasture	1.460527053	19.91316667	396.5342067	3.29954	10.88696421	12.9957
WEBER	2721171	2018	Pasture	Pasture	0.8927079	20.18116667	407.279488	3.11162	9.682179024	12.9761
WEBER	2721172	2018	Pasture	Pasture	0.834306448	20.18116667	407.279488	3.11162	9.682179024	12.9804
WEBER	2721180	2018	Alfalfa	Alfalfa	0.845234825	19.91316667	396.5342067	3.29954	10.88696421	12.9974
WEBER	2723870	2018	Alfalfa	Alfalfa	1.008544645	20.09183333	403.6817667	2.89532	8.382877902	12.8818
WEBER	2723922	2018	Hay	Pasture	0.860588574	20.18583333	407.4678674	2.94419	8.668254756	12.9035
WEBER	2723964	2018	Pasture	Pasture	1.303481134	20.18116667	407.279488	3.11162	9.682179024	12.9354
WEBER	2723965	2018	Pasture	Pasture	1.303481134	20.18116667	407.279488	3.11162	9.682179024	12.9374
WEBER	2723993	2018	Pasture	Pasture	0.707197407	19.91316667	396.5342067	3.29954	10.88696421	12.9952
WEBER	2726746	2018	Pasture	Pasture	1.922585595	20.18583333	407.4678674	2.94419	8.668254756	12.9002
WEBER	2726747	2018	Pasture	Pasture	1.922585595	20.18583333	407.4678674	2.94419	8.668254756	12.9027
WEBER	2726753	2018	Pasture	Pasture	1.695850549	20.18583333	407.4678674	2.94419	8.668254756	12.8985
WEBER	2726764	2018	Alfalfa	Alfalfa	0.844098756	20.18116667	407.279488	3.11162	9.682179024	12.9281
WEBER	2726783	2018	Pasture	Pasture	1.470342423	20.18116667	407.279488	3.11162	9.682179024	12.947
WEBER	2726785	2018	Pasture	Pasture	1.470342423	20.18116667	407.279488	3.11162	9.682179024	12.9487
WEBER	2729564	2018	Pasture	Pasture	1.695850549	20.18583333	407.4678674	2.94419	8.668254756	12.9024
WEBER	2729565	2018	Pasture	Pasture	1.695850549	20.18583333	407.4678674	2.94419	8.668254756	12.9023
WEBER	2729574	2018	Pasture	Pasture	1.515983894	20.18116667	407.279488	3.11162	9.682179024	12.9273
WEBER	2729608	2018	Pasture	Pasture	0.8927079	20.18116667	407.279488	3.11162	9.682179024	12.9728
WEBER	2729609	2018	Pasture	Pasture	0.8927079	20.18116667	407.279488	3.11162	9.682179024	12.9759
WEBER	2729610	2018	Pasture	Pasture	0.834306448	20.18116667	407.279488	3.11162	9.682179024	12.9772
WEBER	2729612	2018	Fallow	Fallow	0.874610548	19.91316667	396.5342067	3.29954	10.88696421	12.9775
WEBER	2729619	2018	Pasture	Pasture	1.17391825	19.91316667	396.5342067	3.29954	10.88696421	12.995
WEBER	2732341	2018	Pasture	Pasture	1.477703951	20.09183333	403.6817667	2.89532	8.382877902	12.9132
WEBER	2732385	2018	Pasture	Pasture	1.515983894	20.18116667	407.279488	3.11162	9.682179024	12.9253
WEBER	2732424	2018	Pasture	Pasture	0.630146753	19.91316667	396.5342067	3.29954	10.88696421	12.9776
WEBER	2735243	2018	Pasture	Pasture	1.17391825	19.91316667	396.5342067	3.29954	10.88696421	12.9957
WEBER	2737952	2018	Alfalfa	Alfalfa	0.893375719	20.09183333	403.6817667	2.89532	8.382877902	12.8944
WEBER	2737960	2018	Pasture	Pasture	1.736093566	20.09183333	403.6817667	2.89532	8.382877902	12.9237
WEBER	2738007	2018	Pasture	Pasture	1.897065633	20.18583333	407.4678674	2.94419	8.668254756	12.9027
WEBER	2740876	2018	Pasture	Pasture	1.630578338	19.91316667	396.5342067	3.29954	10.88696421	13.0433
WEBER	2743605	2018	Alfalfa	Alfalfa	0.691439577	20.18583333	407.4678674	2.94419	8.668254756	12.9059
WEBER	2743633	2018	Pasture	Pasture	1.897065633	20.18583333	407.4678674	2.94419	8.668254756	12.9113
WEBER	2743635	2018	Pasture	Pasture	1.575612266	20.18116667	407.279488	3.11162	9.682179024	12.9153
WEBER	2743660	2018	Pasture	Pasture	1.470342423	20.18116667	407.279488	3.11162	9.682179024	12.9426
WEBER	2743688	2018	Pasture	Pasture	1.630578338	19.91316667	396.5342067	3.29954	10.88696421	13.019
WEBER	2743689	2018	Pasture	Pasture	1.630578338	19.91316667	396.5342067	3.29954	10.88696421	13.0232
WEBER	2746392	2018	Hay	GrainCrops	1.084873241	20.09183333	403.6817667	2.89532	8.382877902	12.9129
WEBER	2746402	2018	Alfalfa	Alfalfa	0.938534435	20.09183333	403.6817667	2.89532	8.382877902	12.9184
WEBER	2746445	2018	Pasture	Pasture	1.897065633	20.18583333	407.4678674	2.94419	8.668254756	12.9098
WEBER	2746503	2018	Pasture	Pasture	1.630578338	19.91316667	396.5342067	3.29954	10.88696421	13.0434
WEBER	2749227	2018	Alfalfa	Alfalfa	1.12172545	20.18583333	407.4678674	2.94419	8.668254756	12.9209
WEBER	2749260	2018	Alfalfa	Alfalfa	0.957705588	20.18116667	407.279488	3.11162	9.682179024	12.9149
WEBER	2749268	2018	Pasture	Pasture	1.827131122	20.18116667	407.279488	3.11162	9.682179024	12.9272
WEBER	2754939	2018	Alfalfa	Alfalfa	0.943646742	19.91316667	396.5342067	3.29954	10.88696421	13.017
WEBER	2754940	2018	Alfalfa	Alfalfa	0.943646742	19.91316667	396.5342067	3.29954	10.88696421	13.0195
WEBER	2757664	2018	Alfalfa	GrainCrops	1.018201225	20.18583333	407.4678674	2.94419	8.668254756	12.923
WEBER	2757698	2018	Pasture	Pasture	1.654871379	20.18116667	407.279488	3.11162	9.682179024	12.9215
WEBER	2757699	2018	Pasture	Pasture	1.654871379	20.18116667	407.279488	3.11162	9.682179024	12.9227
WEBER	2757700	2018	Pasture	Pasture	1.666649823	20.18116667	407.279488	3.11162	9.682179024	12.9233
WEBER	2757701	2018	Pasture	Pasture	1.666649823	20.18116667	407.279488	3.11162	9.682179024	12.9246
WEBER	2757703	2018	Pasture	Pasture	1.666649823	20.18116667	407.279488	3.11162	9.682179024	12.9298
WEBER	2757704	2018	Alfalfa	Pasture	0.964521998	20.18116667	407.279488	3.11162	9.682179024	12.9283
WEBER	2757722	2018	Pasture	Pasture	1.412677125	20.18116667	407.279488	3.11162	9.682179024	12.9593
WEBER	2757727	2018	Pasture	Pasture	1.369489497	20.18116667	407.279488	3.11162	9.682179024	12.9675
WEBER	2760460	2018	Alfalfa	Alfalfa	0.881304994	20.09183333	403.6817667	2.89532	8.382877902	12.9163
WEBER	2760462	2018	Hay	Hay	0.937313565	20.09183333	403.6817667	2.89532	8.382877902	12.916
WEBER	2760517	2018	Pasture	Pasture	1.666649823	20.18116667	407.279488	3.11162	9.682179024	12.9266
WEBER	2763256	2018	Alfalfa	Alfalfa	1.142032671	20.4545	418.3865703	2.97818	8.869556112	12.8841
WEBER	2763274	2018	Hay	Pasture	0.937313565	20.09183333	403.6817667	2.89532	8.382877902	12.9153
WEBER	2763288	2018	Alfalfa	Alfalfa	1.018201225	20.18583333	407.4678674	2.94419	8.668254756	12.9238
WEBER	2763296	2018	Pasture	Pasture	1.458809364	20.18583333	407.4678674	2.94419	8.668254756	12.9218
WEBER	2766163	2018	Pasture	Pasture	1.561625364	20.18116667	407.279488	3.11162	9.682179024	12.9684
WEBER	2766192	2018	Pasture	Pasture	1.360655664	19.91316667	396.5342067	3.29954	10.88696421	13.0336
WEBER	2768875	2018	GrainCrops	Fallow	1.032126078	20.4545	418.3865703	2.97818	8.869556112	12.8732
WEBER	2768886	2018	Alfalfa	Alfalfa	0.931576016	20.4545	418.3865703	2.97818	8.869556112	12.9091
WEBER	2768908	2018	Pasture	Pasture	1.453901679	20.18583333	407.4678674	2.94419	8.668254756	12.9191
WEBER	2768960	2018	Pasture	Pasture	1.533896944	20.18116667	407.279488	3.11162	9.682179024	12.9342
WEBER	2768974	2018	Pasture	Pasture	1.561625364	20.18116667	407.279488	3.11162	9.682179024	12.9696
WEBER	2768975	2018	Pasture	Pasture	1.561625364	20.18116667	407.279488	3.11162	9.682179024	12.9691
WEBER	2768976	2018	Pasture	Pasture	1.561625364	20.18116667	407.279488	3.11162	9.682179024	12.9699
WEBER	2771693	2018	GrainCrops	Alfalfa	1.107600469	20.4545	418.3865703	2.97818	8.869556112	12.8753
WEBER	2771694	2018	GrainCrops	GrainCrops	1.107600469	20.4545	418.3865703	2.97818	8.869556112	12.8829
WEBER	2771725	2018	Alfalfa	Alfalfa	0.877470763	20.18583333	407.4678674	2.94419	8.668254756	12.9234
WEBER	2771728	2018	Alfalfa	Alfalfa	0.877470763	20.18583333	407.4678674	2.94419	8.668254756	12.9258
WEBER	2771770	2018	Alfalfa	Alfalfa	0.96139781	20.18116667	407.279488	3.11162	9.682179024	12.9373
WEBER	2774542	2018	Pasture	Pasture	1.532424638	20.18583333	407.4678674	2.94419	8.668254756	12.923
WEBER	2774543	2018	GrainCrops	GrainCrops	1.118190973	20.18583333	407.4678674	2.94419	8.668254756	12.9244
WEBER	2774569	2018	Pasture	Pasture	1.637694481	20.18583333	407.4678674	2.94419	8.668254756	12.9262
WEBER	2774604	2018	Pasture	Pasture	1.392310232	20.18116667	407.279488	3.11162	9.682179024	12.9744
WEBER	2777319	2018	Pasture	Pasture	1.689961327	20.4545	418.3865703	2.97818	8.869556112	12.8727
WEBER	2777356	2018	Pasture	Pasture	1.532424638	20.18583333	407.4678674	2.94419	8.668254756	12.9243
WEBER	2777358	2018	Pasture	Pasture	1.725542043	20.18583333	407.4678674	2.94419	8.668254756	12.9229
WEBER	2777383	2018	Alfalfa	Alfalfa	1.05469742	20.18583333	407.4678674	2.94419	8.668254756	12.9282
WEBER	2780175	2018	Pasture	Pasture	1.43206248	20.18583333	407.4678674	2.94419	8.668254756	12.9278
WEBER	2782970	2018	Pasture	Pasture	1.643092935	20.4545	418.3865703	2.97818	8.869556112	12.9123
WEBER	2782989	2018	Pasture	Pasture	1.43206248	20.514	420.824196	2.98266	8.896260676	12.9253
WEBER	2783022	2018	Alfalfa	Alfalfa	1.017917208	20.18116667	407.279488	3.11162	9.682179024	12.9433
WEBER	2785769	2018	Alfalfa	Alfalfa	1.005420457	20.4545	418.3865703	2.97818	8.869556112	12.9136
WEBER	2785773	2018	Pasture	Pasture	1.737320487	20.4545	418.3865703	2.97818	8.869556112	12.9139
WEBER	2785841	2018	Pasture	Pasture	1.416357888	20.18116667	407.279488	3.11162	9.682179024	12.9505
WEBER	2785854	2018	Pasture	Pasture	1.649963694	20.18116667	407.279488	3.11162	9.682179024	12.9645
WEBER	2785857	2018	Pasture	Pasture	1.649963694	20.18116667	407.279488	3.11162	9.682179024	12.9787
WEBER	2788588	2018	GrainCrops	GrainCrops	1.069725546	20.4545	418.3865703	2.97818	8.869556112	12.9107
WEBER	2788669	2018	Pasture	Pasture	1.649963694	20.18116667	407.279488	3.11162	9.682179024	12.9726
WEBER	2791401	2018	Alfalfa	Alfalfa	1.102980323	20.4545	418.3865703	2.97818	8.869556112	12.9122
WEBER	2791412	2018	Pasture	Pasture	1.643092935	20.514	420.824196	2.98266	8.896260676	12.9113
WEBER	2791413	2018	Pasture	Pasture	1.643092935	20.514	420.824196	2.98266	8.896260676	12.9121
WEBER	2791430	2018	Pasture	Pasture	1.408260208	20.514	420.824196	2.98266	8.896260676	12.9242
WEBER	2791457	2018	Alfalfa	Alfalfa	1.141038612	20.18116667	407.279488	3.11162	9.682179024	12.9424
WEBER	2791483	2018	Pasture	Pasture	1.649963694	20.18116667	407.279488	3.11162	9.682179024	12.9761
WEBER	2791485	2018	Pasture	Pasture	1.173182097	20.18116667	407.279488	3.11162	9.682179024	12.9789
WEBER	2794198	2018	Alfalfa	Alfalfa	0.896641916	20.4545	418.3865703	2.97818	8.869556112	12.8603
WEBER	2794217	2018	Pasture	Pasture	1.748608162	20.4545	418.3865703	2.97818	8.869556112	12.9087
WEBER	2794218	2018	Pasture	Pasture	1.662969059	20.4545	418.3865703	2.97818	8.869556112	12.9106
WEBER	2794271	2018	Alfalfa	Alfalfa	1.141038612	20.18116667	407.279488	3.11162	9.682179024	12.9446
WEBER	2794275	2018	Pasture	Pasture	1.900010244	20.18116667	407.279488	3.11162	9.682179024	12.9514
WEBER	2794276	2018	Pasture	Pasture	1.900010244	20.18116667	407.279488	3.11162	9.682179024	12.952
WEBER	2794293	2018	Pasture	Pasture	1.649963694	20.18116667	407.279488	3.11162	9.682179024	12.9645
WEBER	2797016	2018	Alfalfa	Alfalfa	0.896641916	20.4545	418.3865703	2.97818	8.869556112	12.8704
WEBER	2797020	2018	Alfalfa	Alfalfa	1.111358827	20.4545	418.3865703	2.97818	8.869556112	12.8959
WEBER	2797024	2018	Alfalfa	Alfalfa	1.126269724	20.4545	418.3865703	2.97818	8.869556112	12.9058
WEBER	2797033	2018	Hay	Hay	1.023553662	20.4545	418.3865703	2.97818	8.869556112	12.9081
WEBER	2797034	2018	Hay	Hay	1.023553662	20.4545	418.3865703	2.97818	8.869556112	12.9084
WEBER	2797038	2018	Pasture	Pasture	1.643092935	20.4545	418.3865703	2.97818	8.869556112	12.9111
WEBER	2797085	2018	Alfalfa	Alfalfa	1.141038612	20.53533333	421.6999151	3.09023	9.549521453	12.9447
WEBER	2797090	2018	Pasture	Pasture	1.900010244	20.18116667	407.279488	3.11162	9.682179024	12.9493
WEBER	2797103	2018	Pasture	Pasture	1.273544255	20.18116667	407.279488	3.11162	9.682179024	12.9699
WEBER	2797110	2018	Pasture	Pasture	1.516720046	20.18116667	407.279488	3.11162	9.682179024	12.9752
WEBER	2799834	2018	GrainCrops	GrainCrops	1.077851439	20.4545	418.3865703	2.97818	8.869556112	12.8989
WEBER	2799850	2018	Pasture	Pasture	1.319921878	20.4545	418.3865703	2.97818	8.869556112	12.9118
WEBER	2799851	2018	Pasture	Pasture	1.41758481	20.4545	418.3865703	2.97818	8.869556112	12.9104
WEBER	2799907	2018	Pasture	Pasture	1.561625364	20.53533333	421.6999151	3.09023	9.549521453	12.9614
WEBER	2799916	2018	Pasture	Pasture	1.273544255	20.18116667	407.279488	3.11162	9.682179024	12.9682
WEBER	2799927	2018	Pasture	Pasture	1.469851655	20.18116667	407.279488	3.11162	9.682179024	12.9824
WEBER	2802642	2018	Alfalfa	Alfalfa	1.070744385	20.4545	418.3865703	2.97818	8.869556112	12.8708
WEBER	2802654	2018	Pasture	Pasture	1.946142483	20.4545	418.3865703	2.97818	8.869556112	12.9031
WEBER	2802716	2018	Pasture	Pasture	1.900010244	20.53533333	421.6999151	3.09023	9.549521453	12.9561
WEBER	2802732	2018	Pasture	Pasture	1.313296504	20.18116667	407.279488	3.11162	9.682179024	12.9781
WEBER	2805453	2018	Alfalfa	Alfalfa	1.162055875	20.4545	418.3865703	2.97818	8.869556112	12.8692
WEBER	2805465	2018	Alfalfa	Alfalfa	1.05853165	20.4545	418.3865703	2.97818	8.869556112	12.9023
WEBER	2805513	2018	Pasture	Pasture	2.009206235	20.514	420.824196	2.98266	8.896260676	12.9745
WEBER	2805533	2018	Alfalfa	Alfalfa	0.903742343	20.53533333	421.6999151	3.09023	9.549521453	12.9601
WEBER	2805547	2018	Pasture	Pasture	1.313296504	20.18116667	407.279488	3.11162	9.682179024	12.9793
WEBER	2805554	2018	Pasture	Pasture	0.946201666	20.18116667	407.279488	3.11162	9.682179024	12.9917
WEBER	2808267	2018	Alfalfa	Alfalfa	1.162055875	20.4545	418.3865703	2.97818	8.869556112	12.8674
WEBER	2808278	2018	Alfalfa	Hay	1.05853165	20.4545	418.3865703	2.97818	8.869556112	12.8988
WEBER	2808296	2018	GrainCrops	GrainCrops	1.041004484	20.514	420.824196	2.98266	8.896260676	12.9238
WEBER	2808301	2018	Hay	Hay	1.076868469	20.514	420.824196	2.98266	8.896260676	12.924
WEBER	2808326	2018	Pasture	Pasture	2.009206235	20.514	420.824196	2.98266	8.896260676	12.9876
WEBER	2808327	2018	Pasture	Pasture	2.009206235	20.514	420.824196	2.98266	8.896260676	12.9785
WEBER	2808345	2018	Alfalfa	Alfalfa	1.067620197	20.53533333	421.6999151	3.09023	9.549521453	12.9627
WEBER	2808362	2018	Pasture	Pasture	1.516720046	20.53533333	421.6999151	3.09023	9.549521453	12.986
WEBER	2808364	2018	Pasture	Pasture	1.516720046	20.53533333	421.6999151	3.09023	9.549521453	12.987
WEBER	2808365	2018	Pasture	Pasture	1.469851655	20.53533333	421.6999151	3.09023	9.549521453	12.9864
WEBER	2811072	2018	Hay	Hay	0.827814317	20.4545	418.3865703	2.97818	8.869556112	12.8489
WEBER	2811115	2018	Alfalfa	Alfalfa	1.012520884	20.514	420.824196	2.98266	8.896260676	12.9264
WEBER	2811133	2018	GrainCrops	Hay	0.693455404	20.514	420.824196	2.98266	8.896260676	12.9296
WEBER	2811136	2018	Pasture	Pasture	1.741246635	20.514	420.824196	2.98266	8.896260676	12.9583
WEBER	2811183	2018	Pasture	Pasture	0.946201666	20.32866667	413.2546884	3.22152	10.37819111	13
WEBER	2813930	2018	Alfalfa	Alfalfa	1.012520884	20.514	420.824196	2.98266	8.896260676	12.9248
WEBER	2813946	2018	Pasture	Pasture	1.235509696	20.514	420.824196	2.98266	8.896260676	12.938
WEBER	2813947	2018	GrainCrops	Hay	0.693455404	20.514	420.824196	2.98266	8.896260676	12.9396
WEBER	2813949	2018	Pasture	Pasture	1.404088676	20.514	420.824196	2.98266	8.896260676	12.9569
WEBER	2813977	2018	GrainCrops	GrainCrops	0.994388882	20.53533333	421.6999151	3.09023	9.549521453	12.973
WEBER	2813993	2018	Pasture	Pasture	1.469851655	20.53533333	421.6999151	3.09023	9.549521453	12.9976
WEBER	2816736	2018	Alfalfa	Alfalfa	1.135784296	20.514	420.824196	2.98266	8.896260676	12.9217
WEBER	2816744	2018	Alfalfa	Alfalfa	1.157369594	20.514	420.824196	2.98266	8.896260676	12.9197
WEBER	2816748	2018	Pasture	Pasture	1.904917929	20.514	420.824196	2.98266	8.896260676	12.9144
WEBER	2816760	2018	Fallow	Pasture	1.295195327	20.514	420.824196	2.98266	8.896260676	12.9484
WEBER	2816806	2018	Pasture	Pasture	1.469851655	20.53533333	421.6999151	3.09023	9.549521453	12.9979
WEBER	2819530	2018	Pasture	Pasture	1.599169154	20.4545	418.3865703	2.97818	8.869556112	12.8911
WEBER	2819531	2018	Alfalfa	Alfalfa	0.925469649	20.4545	418.3865703	2.97818	8.869556112	12.8921
WEBER	2819541	2018	Alfalfa	Alfalfa	0.974462595	20.4545	418.3865703	2.97818	8.869556112	12.8867
WEBER	2819551	2018	Pasture	Pasture	1.962583228	20.514	420.824196	2.98266	8.896260676	12.9234
WEBER	2819554	2018	Pasture	Hay	1.936081729	20.514	420.824196	2.98266	8.896260676	12.9218
WEBER	2819561	2018	Pasture	Pasture	1.904917929	20.514	420.824196	2.98266	8.896260676	12.9164
WEBER	2819563	2018	Pasture	Pasture	1.170237486	20.514	420.824196	2.98266	8.896260676	12.921
WEBER	2819631	2018	Pasture	Pasture	1.010983108	20.32866667	413.2546884	3.22152	10.37819111	13.0269
WEBER	2822355	2018	Hay	Hay	1.036391505	20.4545	418.3865703	2.97818	8.869556112	12.9051
WEBER	2822356	2018	Hay	Hay	1.036391505	20.4545	418.3865703	2.97818	8.869556112	12.8926
WEBER	2822357	2018	Hay	Hay	1.036391505	20.4545	418.3865703	2.97818	8.869556112	12.9107
WEBER	2822385	2018	Alfalfa	Alfalfa	0.974746612	20.514	420.824196	2.98266	8.896260676	12.9494
WEBER	2822386	2018	Alfalfa	Alfalfa	1.170860405	20.514	420.824196	2.98266	8.896260676	12.9594
WEBER	2822387	2018	Alfalfa	Alfalfa	1.170860405	20.514	420.824196	2.98266	8.896260676	12.9681
WEBER	2822391	2018	Alfalfa	Alfalfa	0.812572861	20.514	420.824196	2.98266	8.896260676	13.0285
WEBER	2822433	2018	Pasture	Pasture	0.963623948	20.53533333	421.6999151	3.09023	9.549521453	13.0039
WEBER	2822434	2018	Hay	Hay	0.593108342	20.53533333	421.6999151	3.09023	9.549521453	13.0045
WEBER	2822435	2018	Pasture	Pasture	1.0936776	20.53533333	421.6999151	3.09023	9.549521453	13.0058
WEBER	2822445	2018	Pasture	Pasture	1.010983108	20.32866667	413.2546884	3.22152	10.37819111	13.0279
WEBER	2825154	2018	GrainCrops	GrainCrops	1.238515126	20.4545	418.3865703	2.97818	8.869556112	12.8707
WEBER	2825170	2018	Pasture	Pasture	1.68382672	20.4545	418.3865703	2.97818	8.869556112	12.9108
WEBER	2827981	2018	Alfalfa	Alfalfa	1.036662335	20.4545	418.3865703	2.97818	8.869556112	12.9065
WEBER	2830786	2018	Alfalfa	Alfalfa	1.086507333	20.4545	418.3865703	2.97818	8.869556112	12.8724
WEBER	2830793	2018	Alfalfa	Alfalfa	1.049301095	20.4545	418.3865703	2.97818	8.869556112	12.9021
WEBER	2830799	2018	Hay	Hay	0.884149792	20.4545	418.3865703	2.97818	8.869556112	12.9147
WEBER	2830831	2018	Hay	Hay	1.09182078	20.514	420.824196	2.98266	8.896260676	13.03
WEBER	2830844	2018	Hay	Hay	1.10058072	20.53533333	421.6999151	3.09023	9.549521453	13.0257
WEBER	2833598	2018	Alfalfa	Alfalfa	1.086507333	20.4545	418.3865703	2.97818	8.869556112	12.8631
WEBER	2833617	2018	Alfalfa	Alfalfa	0.860713755	20.514	420.824196	2.98266	8.896260676	12.9177
WEBER	2833635	2018	Hay	Hay	1.053760352	20.514	420.824196	2.98266	8.896260676	12.9499
WEBER	2836419	2018	Alfalfa	Alfalfa	1.064211992	20.4545	418.3865703	2.97818	8.869556112	12.9013
WEBER	2836427	2018	Alfalfa	Alfalfa	0.82620568	20.514	420.824196	2.98266	8.896260676	12.9188
WEBER	2836453	2018	Alfalfa	GrainCrops	0.990793577	20.514	420.824196	2.98266	8.896260676	12.9862
WEBER	2836456	2018	Pasture	Pasture	1.776827351	20.514	420.824196	2.98266	8.896260676	13.0176
WEBER	2839227	2018	Hay	Hay	1.155556894	20.4545	418.3865703	2.97818	8.869556112	12.883
WEBER	2839248	2018	Hay	Hay	0.819658511	20.514	420.824196	2.98266	8.896260676	12.9186
WEBER	2839249	2018	Hay	Hay	0.720429537	20.514	420.824196	2.98266	8.896260676	12.913
WEBER	2839259	2018	Alfalfa	Alfalfa	0.699250046	20.514	420.824196	2.98266	8.896260676	12.9419
WEBER	2839266	2018	GrainCrops	GrainCrops	0.960921223	20.514	420.824196	2.98266	8.896260676	12.987
WEBER	2839267	2018	Pasture	Pasture	1.712045909	20.514	420.824196	2.98266	8.896260676	12.9986
WEBER	2839303	2018	Pasture	Pasture	1.225448942	20.53533333	421.6999151	3.09023	9.549521453	12.9961
WEBER	2842040	2018	Pasture	Pasture	1.877434893	20.4545	418.3865703	2.97818	8.869556112	12.8826
WEBER	2842061	2018	GrainCrops	GrainCrops	0.971724966	20.514	420.824196	2.98266	8.896260676	12.9145
WEBER	2842071	2018	Hay	Hay	0.801081397	20.514	420.824196	2.98266	8.896260676	12.9435
WEBER	2842076	2018	Fallow	Fallow	1.341498238	20.514	420.824196	2.98266	8.896260676	12.9669
WEBER	2842097	2018	Pasture	Pasture	1.85878569	20.53533333	421.6999151	3.09023	9.549521453	13.0175
WEBER	2842117	2018	Hay	Hay	0.754261028	20.53533333	421.6999151	3.09023	9.549521453	12.9903
WEBER	2844848	2018	Pasture	Pasture	0.876512539	20.4545	418.3865703	2.97818	8.869556112	12.856
WEBER	2844895	2018	Alfalfa	Alfalfa	0.734326156	20.514	420.824196	2.98266	8.896260676	13.0064
WEBER	2844919	2018	Pasture	Pasture	1.452429373	20.53533333	421.6999151	3.09023	9.549521453	12.9784
WEBER	2847660	2018	Pasture	Pasture	1.320412647	20.4545	418.3865703	2.97818	8.869556112	12.8523
WEBER	2847667	2018	Alfalfa	Alfalfa	1.118601262	20.4545	418.3865703	2.97818	8.869556112	12.8752
WEBER	2847681	2018	Pasture	Pasture	1.427645564	20.4545	418.3865703	2.97818	8.869556112	12.9178
WEBER	2847697	2018	Hay	Hay	0.801081397	20.514	420.824196	2.98266	8.896260676	12.9537
WEBER	2847698	2018	Alfalfa	Alfalfa	0.753213291	20.514	420.824196	2.98266	8.896260676	12.9587
WEBER	2847699	2018	Hay	Hay	0.801081397	20.514	420.824196	2.98266	8.896260676	12.9629
WEBER	2847749	2018	Hay	Hay	0.769817473	20.53533333	421.6999151	3.09023	9.549521453	12.984
WEBER	2847757	2018	Pasture	Pasture	1.45341091	20.53533333	421.6999151	3.09023	9.549521453	13.0015
WEBER	2850490	2018	Alfalfa	Alfalfa	1.049301095	20.4545	418.3865703	2.97818	8.869556112	12.9113
WEBER	2850499	2018	Alfalfa	Alfalfa	0.770680342	20.514	420.824196	2.98266	8.896260676	12.9174
WEBER	2850501	2018	Hay	Hay	0.819658511	20.514	420.824196	2.98266	8.896260676	12.9232
WEBER	2850508	2018	Alfalfa	Alfalfa	0.671558381	20.514	420.824196	2.98266	8.896260676	12.9518
WEBER	2850509	2018	Hay	Hay	0.801081397	20.514	420.824196	2.98266	8.896260676	12.9553
WEBER	2850515	2018	Pasture	Pasture	1.396481764	20.514	420.824196	2.98266	8.896260676	12.9793
WEBER	2850521	2018	Alfalfa	GrainCrops	0.740574531	20.514	420.824196	2.98266	8.896260676	13.0072
WEBER	2850522	2018	GrainCrops	GrainCrops	0.712186275	20.514	420.824196	2.98266	8.896260676	13.0233
WEBER	2850540	2018	Pasture	Pasture	1.85878569	20.53533333	421.6999151	3.09023	9.549521453	12.9985
WEBER	2850570	2018	Pasture	Pasture	1.45341091	20.53533333	421.6999151	3.09023	9.549521453	13.005
WEBER	2853302	2018	Pasture	Pasture	1.964055533	20.4545	418.3865703	2.97818	8.869556112	12.9093
WEBER	2853313	2018	Pasture	Pasture	1.331700322	20.514	420.824196	2.98266	8.896260676	12.9255
WEBER	2853314	2018	Pasture	Pasture	1.331700322	20.514	420.824196	2.98266	8.896260676	12.9228
WEBER	2853315	2018	Alfalfa	Alfalfa	0.770680342	20.514	420.824196	2.98266	8.896260676	12.9281
WEBER	2853320	2018	Alfalfa	Alfalfa	0.671558381	20.514	420.824196	2.98266	8.896260676	12.9492
WEBER	2853355	2018	Alfalfa	Alfalfa	1.075714684	20.53533333	421.6999151	3.09023	9.549521453	12.9886
WEBER	2856104	2018	Alfalfa	Alfalfa	1.02359755	20.4545	418.3865703	2.97818	8.869556112	12.8661
WEBER	2856129	2018	Fallow	GrainCrops	1.396032778	20.514	420.824196	2.98266	8.896260676	12.9344
WEBER	2856136	2018	Hay	Hay	0.714237165	20.514	420.824196	2.98266	8.896260676	12.9635
WEBER	2856152	2018	Alfalfa	Alfalfa	0.734326156	20.514	420.824196	2.98266	8.896260676	13.0108
WEBER	2856154	2018	Alfalfa	GrainCrops	0.991077594	20.514	420.824196	2.98266	8.896260676	13.0064
WEBER	2856165	2018	Alfalfa	Alfalfa	1.087501392	20.53533333	421.6999151	3.09023	9.549521453	12.9897
WEBER	2856178	2018	Pasture	Pasture	1.230847396	20.53533333	421.6999151	3.09023	9.549521453	12.9776
WEBER	2856186	2018	Alfalfa	Alfalfa	0.663605903	20.53533333	421.6999151	3.09023	9.549521453	12.9957
WEBER	2858925	2018	Alfalfa	Alfalfa	1.118601262	20.4545	418.3865703	2.97818	8.869556112	12.8942
WEBER	2858928	2018	Hay	Hay	1.092878014	20.4545	418.3865703	2.97818	8.869556112	12.9044
WEBER	2858937	2018	Pasture	Pasture	1.676955961	20.514	420.824196	2.98266	8.896260676	12.9185
WEBER	2858952	2018	Pasture	Pasture	1.30151806	20.514	420.824196	2.98266	8.896260676	12.9812
WEBER	2858961	2018	Pasture	Pasture	1.279678861	20.514	420.824196	2.98266	8.896260676	13.0194
WEBER	2858962	2018	Pasture	Pasture	1.279678861	20.514	420.824196	2.98266	8.896260676	13.0071
WEBER	2858998	2018	Pasture	Pasture	1.146680598	20.53533333	421.6999151	3.09023	9.549521453	12.9847
WEBER	2861740	2018	Hay	Hay	1.130183275	20.4545	418.3865703	2.97818	8.869556112	12.8979
WEBER	2861744	2018	Alfalfa	Alfalfa	1.136636347	20.4545	418.3865703	2.97818	8.869556112	12.9083
WEBER	2861774	2018	Pasture	Pasture	1.279678861	20.514	420.824196	2.98266	8.896260676	13.0103
WEBER	2861775	2018	Pasture	Pasture	1.279678861	20.514	420.824196	2.98266	8.896260676	12.9965
WEBER	2861777	2018	GrainCrops	GrainCrops	0.925887193	20.514	420.824196	2.98266	8.896260676	13.0132
WEBER	2864546	2018	Alfalfa	Alfalfa	1.257911639	20.4545	418.3865703	2.97818	8.869556112	12.8617
WEBER	2864595	2018	Alfalfa	Alfalfa	0.991077594	20.514	420.824196	2.98266	8.896260676	12.9873
WEBER	2864597	2018	Pasture	Pasture	1.41414943	20.514	420.824196	2.98266	8.896260676	12.9841
WEBER	2864598	2018	Pasture	Pasture	1.41414943	20.514	420.824196	2.98266	8.896260676	12.9847
WEBER	2867357	2018	Alfalfa	Alfalfa	1.103122332	20.4545	418.3865703	2.97818	8.869556112	12.8475
WEBER	2867358	2018	Alfalfa	Alfalfa	1.077134769	20.4545	418.3865703	2.97818	8.869556112	12.8515
WEBER	2867421	2018	Pasture	Pasture	1.879152583	20.53533333	421.6999151	3.09023	9.549521453	12.9813
WEBER	2870182	2018	Hay	Hay	1.321240584	20.4545	418.3865703	2.97818	8.869556112	12.8891
WEBER	2870245	2018	Pasture	Pasture	0.924117084	20.53533333	421.6999151	3.09023	9.549521453	13.0412
WEBER	2870252	2018	Pasture	Pasture	0.870377933	20.53533333	421.6999151	3.09023	9.549521453	13.0325
WEBER	2872995	2018	Pasture	Pasture	1.87375413	20.4545	418.3865703	2.97818	8.869556112	12.8842
WEBER	2875823	2018	Pasture	Pasture	1.13465677	20.514	420.824196	2.98266	8.896260676	12.9733
WEBER	2875871	2018	GrainCrops	GrainCrops	0.849913267	20.53533333	421.6999151	3.09023	9.549521453	13.0373
WEBER	2878618	2018	GrainCrops	GrainCrops	1.367254807	20.4545	418.3865703	2.97818	8.869556112	12.8694
WEBER	2878623	2018	Alfalfa	Alfalfa	1.084377204	20.4545	418.3865703	2.97818	8.869556112	12.8866
WEBER	2878630	2018	Pasture	Pasture	1.597942233	20.4545	418.3865703	2.97818	8.869556112	12.9509
WEBER	2878662	2018	GrainCrops	GrainCrops	0.812038345	20.514	420.824196	2.98266	8.896260676	12.9767
WEBER	2878665	2018	Pasture	Pasture	1.623952964	20.514	420.824196	2.98266	8.896260676	12.9807
WEBER	2881475	2018	Alfalfa	Alfalfa	0.937824392	20.514	420.824196	2.98266	8.896260676	12.9729
WEBER	2881484	2018	Alfalfa	Alfalfa	0.955717468	20.514	420.824196	2.98266	8.896260676	12.981
WEBER	2884264	2018	Alfalfa	Alfalfa	0.70478838	20.514	420.824196	2.98266	8.896260676	12.9842
WEBER	2887062	2018	Hay	Hay	1.155103794	20.4545	418.3865703	2.97818	8.869556112	12.8792
WEBER	2887073	2018	Alfalfa	Alfalfa	0.683771116	20.4545	418.3865703	2.97818	8.869556112	12.9852
WEBER	2887075	2018	Hay	Hay	0.983529799	20.4545	418.3865703	2.97818	8.869556112	12.9837
WEBER	2887078	2018	Pasture	Pasture	1.217842031	20.514	420.824196	2.98266	8.896260676	12.9856
WEBER	2887093	2018	GrainCrops	Hay	0.936130364	20.514	420.824196	2.98266	8.896260676	12.9672
WEBER	2887102	2018	Alfalfa	GrainCrops	0.937824392	20.514	420.824196	2.98266	8.896260676	12.9715
WEBER	2889887	2018	GrainCrops	Pasture	0.862144041	20.4545	418.3865703	2.97818	8.869556112	12.9792
WEBER	2889888	2018	Pasture	Pasture	1.373415645	20.4545	418.3865703	2.97818	8.869556112	12.9854
WEBER	2889890	2018	Alfalfa	Alfalfa	0.794821793	20.4545	418.3865703	2.97818	8.869556112	12.9845
WEBER	2889893	2018	Pasture	Pasture	1.552546147	20.514	420.824196	2.98266	8.896260676	12.9926
WEBER	2889931	2018	Alfalfa	Alfalfa	0.923623538	20.53533333	421.6999151	3.09023	9.549521453	13.0092
WEBER	2892701	2018	Alfalfa	Alfalfa	0.794821793	20.4545	418.3865703	2.97818	8.869556112	12.9798
WEBER	2892702	2018	Alfalfa	Alfalfa	0.794821793	20.4545	418.3865703	2.97818	8.869556112	12.9836
WEBER	2892704	2018	Alfalfa	Alfalfa	0.898488027	20.4545	418.3865703	2.97818	8.869556112	12.9858
WEBER	2892722	2018	Alfalfa	Alfalfa	0.96523204	20.514	420.824196	2.98266	8.896260676	12.961
WEBER	2892748	2018	Pasture	Pasture	1.325320332	20.53533333	421.6999151	3.09023	9.549521453	13.0366
WEBER	2895517	2018	Hay	Hay	0.845334196	20.4545	418.3865703	2.97818	8.869556112	12.9849
WEBER	2895519	2018	Pasture	Pasture	1.552546147	20.4545	418.3865703	2.97818	8.869556112	12.9888
WEBER	2895520	2018	Alfalfa	Alfalfa	0.898488027	20.514	420.824196	2.98266	8.896260676	12.985
WEBER	2895541	2018	Hay	Hay	0.713481998	20.514	420.824196	2.98266	8.896260676	12.96
WEBER	2895562	2018	Alfalfa	Alfalfa	0.923623538	20.53533333	421.6999151	3.09023	9.549521453	13.0258
WEBER	2898330	2018	Alfalfa	Alfalfa	0.731343976	20.4545	418.3865703	2.97818	8.869556112	12.9693
WEBER	2898334	2018	Pasture	Pasture	1.552546147	20.4545	418.3865703	2.97818	8.869556112	12.9911
WEBER	2898339	2018	Pasture	Pasture	1.395500227	20.514	420.824196	2.98266	8.896260676	13.0047
WEBER	2898352	2018	Pasture	Pasture	1.612419904	20.514	420.824196	2.98266	8.896260676	12.9575
WEBER	2898357	2018	Pasture	Pasture	1.159195195	20.514	420.824196	2.98266	8.896260676	12.9671
WEBER	2898369	2018	Alfalfa	Alfalfa	1.072022462	20.514	420.824196	2.98266	8.896260676	12.9956
WEBER	2901147	2018	Alfalfa	Alfalfa	0.824643586	20.4545	418.3865703	2.97818	8.869556112	12.9869
WEBER	2901157	2018	Pasture	Pasture	1.395500227	20.514	420.824196	2.98266	8.896260676	12.9736
WEBER	2901158	2018	Alfalfa	Hay	0.843672731	20.514	420.824196	2.98266	8.896260676	12.9705
WEBER	2901194	2018	Alfalfa	Alfalfa	0.836146278	20.53533333	421.6999151	3.09023	9.549521453	13.0778
WEBER	2903948	2018	Pasture	Pasture	1.756215074	20.4545	418.3865703	2.97818	8.869556112	12.8917
WEBER	2903964	2018	Pasture	Pasture	1.715972057	20.514	420.824196	2.98266	8.896260676	12.982
WEBER	2903972	2018	Pasture	Pasture	1.457827827	20.514	420.824196	2.98266	8.896260676	12.9685
WEBER	2906776	2018	Pasture	Pasture	1.424946337	20.4545	418.3865703	2.97818	8.869556112	12.9854
WEBER	2906784	2018	Alfalfa	Alfalfa	0.919363282	20.514	420.824196	2.98266	8.896260676	12.962
WEBER	2906814	2018	Alfalfa	Alfalfa	0.928167811	20.514	420.824196	2.98266	8.896260676	12.9831
WEBER	2906819	2018	Pasture	Pasture	1.603586071	20.53533333	421.6999151	3.09023	9.549521453	13.0416
WEBER	2909591	2018	Alfalfa	Alfalfa	0.993065714	20.4545	418.3865703	2.97818	8.869556112	12.9855
WEBER	2909592	2018	Pasture	Pasture	1.715972057	20.514	420.824196	2.98266	8.896260676	12.9869
WEBER	2909601	2018	Pasture	Pasture	1.484083941	20.514	420.824196	2.98266	8.896260676	12.9544
WEBER	2909627	2018	Pasture	Pasture	1.516229278	20.514	420.824196	2.98266	8.896260676	12.9832
WEBER	2909634	2018	Alfalfa	Alfalfa	1.054129386	20.53533333	421.6999151	3.09023	9.549521453	13.0543
WEBER	2912396	2018	Pasture	Pasture	1.570949966	20.75283333	430.6800914	2.83654	8.045959172	12.9708
WEBER	2912402	2018	Pasture	Pasture	1.573158424	20.4545	418.3865703	2.97818	8.869556112	12.9851
WEBER	2912403	2018	Alfalfa	Alfalfa	1.029561908	20.4545	418.3865703	2.97818	8.869556112	12.9901
WEBER	2915210	2018	Alfalfa	Alfalfa	0.909138667	20.75283333	430.6800914	2.83654	8.045959172	12.9592
WEBER	2915216	2018	Alfalfa	Alfalfa	0.910416744	20.75283333	430.6800914	2.83654	8.045959172	12.981
WEBER	2915218	2018	Alfalfa	Alfalfa	1.029561908	20.4545	418.3865703	2.97818	8.869556112	12.9815
WEBER	2915219	2018	Pasture	Pasture	1.779035809	20.4545	418.3865703	2.97818	8.869556112	12.9882
WEBER	2915220	2018	Pasture	Pasture	1.779035809	20.4545	418.3865703	2.97818	8.869556112	12.992
WEBER	2915221	2018	Hay	Hay	0.91737715	20.4545	418.3865703	2.97818	8.869556112	12.9878
WEBER	2915222	2018	Pasture	Pasture	1.490463932	20.514	420.824196	2.98266	8.896260676	12.9897
WEBER	2915239	2018	Fallow	Fallow	1.444136359	20.514	420.824196	2.98266	8.896260676	12.9576
WEBER	2915303	2018	Pasture	Pasture	1.31771342	20.32866667	413.2546884	3.22152	10.37819111	13.2739
WEBER	2918017	2018	Hay	Hay	0.945167304	20.75283333	430.6800914	2.83654	8.045959172	12.883
WEBER	2918025	2018	Alfalfa	Alfalfa	0.909138667	20.75283333	430.6800914	2.83654	8.045959172	12.9669
WEBER	2918078	2018	Alfalfa	Alfalfa	1.054129386	20.53533333	421.6999151	3.09023	9.549521453	13.0488
WEBER	2920824	2018	Pasture	Pasture	1.100057591	20.75283333	430.6800914	2.83654	8.045959172	12.8558
WEBER	2920834	2018	Pasture	Pasture	1.570949966	20.75283333	430.6800914	2.83654	8.045959172	12.8999
WEBER	2920849	2018	GrainCrops	GrainCrops	0.998520692	20.75283333	430.6800914	2.83654	8.045959172	12.9811
WEBER	2920859	2018	Pasture	Alfalfa	1.745418167	20.514	420.824196	2.98266	8.896260676	12.9455
WEBER	2920888	2018	Alfalfa	Alfalfa	0.779058845	20.514	420.824196	2.98266	8.896260676	13.0361
WEBER	2920891	2018	Pasture	Pasture	1.491445469	20.53533333	421.6999151	3.09023	9.549521453	13.0434
WEBER	2923648	2018	Fallow	Hay	1.609797886	20.75283333	430.6800914	2.83654	8.045959172	12.8975
WEBER	2923649	2018	Alfalfa	Alfalfa	0.909138667	20.75283333	430.6800914	2.83654	8.045959172	12.9023
WEBER	2923652	2018	Pasture	Pasture	1.570949966	20.75283333	430.6800914	2.83654	8.045959172	12.9596
WEBER	2923661	2018	Alfalfa	Alfalfa	1.029561908	20.75283333	430.6800914	2.83654	8.045959172	12.9848
WEBER	2923662	2018	Hay	Hay	1.094992482	20.75283333	430.6800914	2.83654	8.045959172	12.9741
WEBER	2926454	2018	Pasture	Pasture	1.014909256	20.75283333	430.6800914	2.83654	8.045959172	12.8603
WEBER	2926455	2018	Hay	Alfalfa	1.014944756	20.75283333	430.6800914	2.83654	8.045959172	12.8667
WEBER	2926457	2018	Hay	Alfalfa	1.014944756	20.75283333	430.6800914	2.83654	8.045959172	12.8732
WEBER	2926462	2018	Pasture	Pasture	1.306425745	20.75283333	430.6800914	2.83654	8.045959172	12.8954
WEBER	2926463	2018	Pasture	Pasture	1.306425745	20.75283333	430.6800914	2.83654	8.045959172	12.9007
WEBER	2926476	2018	Pasture	Pasture	1.779035809	20.75283333	430.6800914	2.83654	8.045959172	12.9784
WEBER	2926482	2018	Hay	Hay	0.906804809	20.76	430.9776	2.76584	7.649870906	12.9593
WEBER	2926493	2018	Hay	Hay	1.057989288	20.76	430.9776	2.76584	7.649870906	12.9585
WEBER	2926533	2018	Pasture	Pasture	0.868905628	20.53533333	421.6999151	3.09023	9.549521453	13.0939
WEBER	2926542	2018	Pasture	Pasture	0.920927089	20.53533333	421.6999151	3.09023	9.549521453	13.133
WEBER	2926563	2018	Fallow	Pasture	1.38137019	20.32866667	413.2546884	3.22152	10.37819111	13.2223
WEBER	2926564	2018	Fallow	Pasture	1.38137019	20.32866667	413.2546884	3.22152	10.37819111	13.2148
WEBER	2926566	2018	Pasture	Pasture	1.397217917	20.32866667	413.2546884	3.22152	10.37819111	13.1884
WEBER	2929279	2018	Pasture	Pasture	1.119688331	20.75283333	430.6800914	2.83654	8.045959172	12.9128
WEBER	2929283	2018	Pasture	Pasture	1.119688331	20.75283333	430.6800914	2.83654	8.045959172	12.9671
WEBER	2929284	2018	Pasture	Pasture	1.119688331	20.75283333	430.6800914	2.83654	8.045959172	12.9689
WEBER	2929291	2018	Pasture	Pasture	1.779035809	20.75283333	430.6800914	2.83654	8.045959172	12.9768
WEBER	2929292	2018	Alfalfa	Alfalfa	1.029561908	20.75283333	430.6800914	2.83654	8.045959172	12.9738
WEBER	2929295	2018	Pasture	Pasture	1.490463932	20.76	430.9776	2.76584	7.649870906	12.9651
WEBER	2929296	2018	Pasture	Pasture	1.490463932	20.76	430.9776	2.76584	7.649870906	12.9548
WEBER	2929302	2018	Pasture	Pasture	1.473287034	20.76	430.9776	2.76584	7.649870906	12.9447
WEBER	2929303	2018	Hay	Hay	0.906804809	20.76	430.9776	2.76584	7.649870906	12.9442
WEBER	2929378	2018	Fallow	Pasture	1.245805555	20.32866667	413.2546884	3.22152	10.37819111	13.1944
WEBER	2929380	2018	Pasture	Pasture	1.188395921	20.32866667	413.2546884	3.22152	10.37819111	13.1755
WEBER	2932092	2018	Pasture	Pasture	1.306425745	20.75283333	430.6800914	2.83654	8.045959172	12.9034
WEBER	2932094	2018	Pasture	Pasture	1.119688331	20.75283333	430.6800914	2.83654	8.045959172	12.9348
WEBER	2932104	2018	Alfalfa	Alfalfa	0.777496752	20.75283333	430.6800914	2.83654	8.045959172	12.9783
WEBER	2932109	2018	Alfalfa	Alfalfa	0.862559866	20.75283333	430.6800914	2.83654	8.045959172	12.9667
WEBER	2932115	2018	Pasture	Pasture	1.473287034	20.76	430.9776	2.76584	7.649870906	12.9449
WEBER	2932193	2018	Pasture	Pasture	1.188395921	20.32866667	413.2546884	3.22152	10.37819111	13.1795
WEBER	2934929	2018	Pasture	Pasture	1.473287034	20.76	430.9776	2.76584	7.649870906	12.9443
WEBER	2935007	2018	Pasture	Pasture	1.188395921	20.32866667	413.2546884	3.22152	10.37819111	13.1736
WEBER	2935008	2018	Alfalfa	Alfalfa	0.687747355	20.32866667	413.2546884	3.22152	10.37819111	13.1698
WEBER	2937717	2018	Alfalfa	Alfalfa	0.881589011	20.75283333	430.6800914	2.83654	8.045959172	12.8837
WEBER	2937718	2018	Alfalfa	Alfalfa	0.881589011	20.75283333	430.6800914	2.83654	8.045959172	12.8882
WEBER	2937723	2018	Hay	Hay	0.689165613	20.75283333	430.6800914	2.83654	8.045959172	12.9328
WEBER	2937729	2018	Pasture	Pasture	1.31133343	20.75283333	430.6800914	2.83654	8.045959172	12.9588
WEBER	2937784	2018	Pasture	Pasture	1.174409018	20.53533333	421.6999151	3.09023	9.549521453	13.0958
WEBER	2940530	2018	Alfalfa	Alfalfa	0.778490811	20.75283333	430.6800914	2.83654	8.045959172	12.8833
WEBER	2940535	2018	Pasture	Pasture	1.384212552	20.75283333	430.6800914	2.83654	8.045959172	12.908
WEBER	2940639	2018	Pasture	Pasture	1.156250584	20.32866667	413.2546884	3.22152	10.37819111	13.1489
WEBER	2943352	2018	Fallow	Alfalfa	1.451081795	20.75283333	430.6800914	2.83654	8.045959172	12.9396
WEBER	2943385	2018	Alfalfa	Alfalfa	1.143736774	20.76	430.9776	2.76584	7.649870906	12.9867
WEBER	2943406	2018	Pasture	Pasture	1.29170269	20.76	430.9776	2.76584	7.649870906	13.0457
WEBER	2943409	2018	Pasture	Pasture	1.360164895	20.591	423.989281	3.06875	9.417226563	13.0676
WEBER	2946166	2018	GrainCrops	Pasture	1.010042478	20.75283333	430.6800914	2.83654	8.045959172	12.9344
WEBER	2946176	2018	Pasture	Pasture	1.128522164	20.75283333	430.6800914	2.83654	8.045959172	12.9655
WEBER	2946199	2018	Alfalfa	Alfalfa	1.143736774	20.76	430.9776	2.76584	7.649870906	12.9914
WEBER	2946210	2018	Pasture	Pasture	1.574630729	20.76	430.9776	2.76584	7.649870906	13.013
WEBER	2946227	2018	Alfalfa	Alfalfa	0.679652868	20.591	423.989281	3.06875	9.417226563	13.0948
WEBER	2946228	2018	Alfalfa	Alfalfa	0.679652868	20.591	423.989281	3.06875	9.417226563	13.0999
WEBER	2946246	2018	Pasture	Pasture	0.730018142	20.53533333	421.6999151	3.09023	9.549521453	13.216
WEBER	2946247	2018	Pasture	Pasture	0.730018142	20.53533333	421.6999151	3.09023	9.549521453	13.247
WEBER	2948981	2018	Hay	Hay	0.811653738	20.75283333	430.6800914	2.83654	8.045959172	12.9385
WEBER	2948991	2018	Alfalfa	Alfalfa	0.653097271	20.75283333	430.6800914	2.83654	8.045959172	12.966
WEBER	2949023	2018	Pasture	Pasture	1.966509376	20.76	430.9776	2.76584	7.649870906	13.0141
WEBER	2949030	2018	Alfalfa	Alfalfa	0.805756451	20.76	430.9776	2.76584	7.649870906	13.0273
WEBER	2949046	2018	Pasture	Pasture	1.174409018	20.591	423.989281	3.06875	9.417226563	13.1195
WEBER	2951794	2018	Pasture	Pasture	1.318694957	20.75283333	430.6800914	2.83654	8.045959172	12.9251
WEBER	2951796	2018	Pasture	Pasture	1.318694957	20.75283333	430.6800914	2.83654	8.045959172	12.9414
WEBER	2951802	2018	Alfalfa	Alfalfa	0.715865046	20.75283333	430.6800914	2.83654	8.045959172	12.9599
WEBER	2951805	2018	Pasture	Pasture	1.128522164	20.75283333	430.6800914	2.83654	8.045959172	12.963
WEBER	2951826	2018	Alfalfa	Alfalfa	1.078696863	20.76	430.9776	2.76584	7.649870906	12.9829
WEBER	2951845	2018	Pasture	Pasture	1.392310232	20.76	430.9776	2.76584	7.649870906	13.0305
WEBER	2951855	2018	Pasture	Pasture	1.360164895	20.591	423.989281	3.06875	9.417226563	13.0982
WEBER	2954616	2018	Alfalfa	Alfalfa	0.715865046	20.75283333	430.6800914	2.83654	8.045959172	12.9506
WEBER	2954618	2018	GrainCrops	Hay	0.694281766	20.75283333	430.6800914	2.83654	8.045959172	12.9604
WEBER	2954637	2018	Pasture	Pasture	1.452674757	20.76	430.9776	2.76584	7.649870906	12.9544
WEBER	2954645	2018	Alfalfa	Alfalfa	1.051289215	20.76	430.9776	2.76584	7.649870906	12.9913
WEBER	2954646	2018	Alfalfa	Alfalfa	1.051289215	20.76	430.9776	2.76584	7.649870906	12.9932
WEBER	2954666	2018	Alfalfa	Alfalfa	0.721687396	20.76	430.9776	2.76584	7.649870906	13.0758
WEBER	2954667	2018	Pasture	Pasture	1.247042756	20.76	430.9776	2.76584	7.649870906	13.084
WEBER	2954672	2018	Pasture	Pasture	1.380531788	20.591	423.989281	3.06875	9.417226563	13.1095
WEBER	2954675	2018	Pasture	Pasture	1.174409018	20.591	423.989281	3.06875	9.417226563	13.1239
WEBER	2957423	2018	Pasture	Pasture	1.655607532	20.75283333	430.6800914	2.83654	8.045959172	12.9245
WEBER	2957454	2018	Alfalfa	Alfalfa	0.883293113	20.76	430.9776	2.76584	7.649870906	12.9825
WEBER	2957455	2018	Pasture	Pasture	1.526290032	20.76	430.9776	2.76584	7.649870906	12.9901
WEBER	2957481	2018	Pasture	Pasture	1.247042756	20.76	430.9776	2.76584	7.649870906	13.0815
WEBER	2957483	2018	Pasture	Pasture	1.247042756	20.591	423.989281	3.06875	9.417226563	13.1003
WEBER	2960246	2018	Alfalfa	Alfalfa	0.715865046	20.75283333	430.6800914	2.83654	8.045959172	12.9581
WEBER	2960268	2018	Alfalfa	Pasture	0.883293113	20.76	430.9776	2.76584	7.649870906	12.9923
WEBER	2963052	2018	GrainCrops	Hay	0.698000395	20.75283333	430.6800914	2.83654	8.045959172	12.9283
WEBER	2963057	2018	Pasture	Pasture	1.356729516	20.75283333	430.6800914	2.83654	8.045959172	12.9465
WEBER	2963061	2018	Pasture	Pasture	1.153060589	20.75283333	430.6800914	2.83654	8.045959172	12.9373
WEBER	2963083	2018	Pasture	Pasture	1.305934976	20.76	430.9776	2.76584	7.649870906	13.0009
WEBER	2963093	2018	Pasture	Pasture	1.816579599	20.76	430.9776	2.76584	7.649870906	13.0128
WEBER	2965865	2018	Pasture	Pasture	1.273544255	20.75283333	430.6800914	2.83654	8.045959172	12.9231
WEBER	2965866	2018	Pasture	Pasture	1.243607377	20.75283333	430.6800914	2.83654	8.045959172	12.9306
WEBER	2965867	2018	Pasture	Pasture	1.243607377	20.75283333	430.6800914	2.83654	8.045959172	12.9329
WEBER	2965872	2018	Alfalfa	Alfalfa	0.785165213	20.75283333	430.6800914	2.83654	8.045959172	12.9458
WEBER	2965873	2018	Hay	Pasture	0.709706162	20.75283333	430.6800914	2.83654	8.045959172	12.9464
WEBER	2965875	2018	Pasture	Pasture	1.153060589	20.75283333	430.6800914	2.83654	8.045959172	12.9453
WEBER	2965878	2018	Pasture	Pasture	1.153060589	20.75283333	430.6800914	2.83654	8.045959172	12.9356
WEBER	2965879	2018	Pasture	Pasture	1.223240484	20.75283333	430.6800914	2.83654	8.045959172	12.9361
WEBER	2965886	2018	Alfalfa	Alfalfa	0.752219232	20.75283333	430.6800914	2.83654	8.045959172	12.9307
WEBER	2965887	2018	Pasture	Pasture	1.29980037	20.75283333	430.6800914	2.83654	8.045959172	12.9332
WEBER	2965888	2018	Pasture	Pasture	1.29980037	20.75283333	430.6800914	2.83654	8.045959172	12.9327
WEBER	2965889	2018	Pasture	Pasture	1.29980037	20.76	430.9776	2.76584	7.649870906	12.9328
WEBER	2968687	2018	Pasture	Pasture	1.356729516	20.75283333	430.6800914	2.83654	8.045959172	12.9499
WEBER	2968688	2018	Hay	Hay	0.709706162	20.75283333	430.6800914	2.83654	8.045959172	12.9498
WEBER	2968689	2018	Pasture	Pasture	1.153060589	20.75283333	430.6800914	2.83654	8.045959172	12.95
WEBER	2968693	2018	Pasture	Pasture	1.153060589	20.75283333	430.6800914	2.83654	8.045959172	12.935
WEBER	2968696	2018	Pasture	Pasture	1.223240484	20.75283333	430.6800914	2.83654	8.045959172	12.9327
WEBER	2968733	2018	Pasture	Pasture	1.228638937	20.76	430.9776	2.76584	7.649870906	13.0368
WEBER	2968744	2018	Pasture	Pasture	1.531443101	20.591	423.989281	3.06875	9.417226563	13.1322
WEBER	2968745	2018	Pasture	Pasture	1.531443101	20.591	423.989281	3.06875	9.417226563	13.1373
WEBER	2971497	2018	Pasture	Pasture	1.357711053	20.75283333	430.6800914	2.83654	8.045959172	12.938
WEBER	2971498	2018	GrainCrops	Hay	0.832559666	20.75283333	430.6800914	2.83654	8.045959172	12.9381
WEBER	2974313	2018	Alfalfa	Alfalfa	0.858441619	20.75283333	430.6800914	2.83654	8.045959172	12.9391
WEBER	2974320	2018	Pasture	Pasture	1.440160161	20.75283333	430.6800914	2.83654	8.045959172	12.9556
WEBER	2974322	2018	Pasture	Pasture	1.440160161	20.75283333	430.6800914	2.83654	8.045959172	12.9325
WEBER	2974323	2018	Pasture	Pasture	1.440160161	20.75283333	430.6800914	2.83654	8.045959172	12.932
WEBER	2974363	2018	Pasture	Pasture	1.394273306	20.76	430.9776	2.76584	7.649870906	13.0361
WEBER	2555339	2018	Alfalfa	Pasture	0.567608131	18.17516667	330.3366834	4.4198	19.53463204	14.6467
WEBER	2560957	2018	Pasture	Pasture	1.12655909	18.17516667	330.3366834	4.4198	19.53463204	14.1584
WEBER	2572205	2018	Pasture	Pasture	1.392310232	18.17516667	330.3366834	4.4198	19.53463204	14.3689
WEBER	2600310	2018	Pasture	Pasture	1.854614158	18.17516667	330.3366834	4.4198	19.53463204	13.62
WEBER	2600327	2018	Alfalfa	Alfalfa	0.864263969	16.78066667	281.5907738	6.20659	38.52175943	14.3358
WEBER	2600328	2018	Pasture	Pasture	1.509358519	16.78066667	281.5907738	6.20659	38.52175943	14.3947
WEBER	2600329	2018	Hay	Hay	0.929006725	16.78066667	281.5907738	6.20659	38.52175943	14.4117
WEBER	2603122	2018	Pasture	Pasture	1.854614158	18.17516667	330.3366834	4.4198	19.53463204	13.6201
WEBER	2603141	2018	Pasture	Pasture	1.509358519	16.78066667	281.5907738	6.20659	38.52175943	14.3777
WEBER	2605950	2018	Pasture	Pasture	1.505677755	16.78066667	281.5907738	6.20659	38.52175943	14.3062
WEBER	2608740	2018	Pasture	Pasture	1.854614158	18.17516667	330.3366834	4.4198	19.53463204	13.4732
WEBER	2608743	2018	Pasture	Pasture	1.854614158	18.17516667	330.3366834	4.4198	19.53463204	13.5399
WEBER	2611554	2018	Hay	Hay	1.141510784	18.17516667	330.3366834	4.4198	19.53463204	13.5329
WEBER	2614367	2018	Alfalfa	Alfalfa	0.965658066	18.17516667	330.3366834	4.4198	19.53463204	13.5656
WEBER	2617176	2018	Pasture	Pasture	1.668612897	18.17516667	330.3366834	4.4198	19.53463204	13.445
WEBER	2617178	2018	Pasture	Pasture	1.668612897	18.17516667	330.3366834	4.4198	19.53463204	13.5472
WEBER	2619982	2018	Pasture	Pasture	1.466907044	18.17516667	330.3366834	4.4198	19.53463204	13.2982
WEBER	2619984	2018	Pasture	Pasture	1.466907044	18.17516667	330.3366834	4.4198	19.53463204	13.3231
WEBER	2619985	2018	Pasture	Pasture	1.466907044	18.17516667	330.3366834	4.4198	19.53463204	13.3333
WEBER	2622795	2018	Pasture	Pasture	1.466907044	18.17516667	330.3366834	4.4198	19.53463204	13.3007
WEBER	2622822	2018	Pasture	Pasture	1.509358519	16.78066667	281.5907738	6.20659	38.52175943	14.1589
WEBER	2625606	2018	Hay	Hay	0.902877939	18.17516667	330.3366834	4.4198	19.53463204	13.2814
WEBER	2625628	2018	Pasture	Pasture	1.505677755	16.78066667	281.5907738	6.20659	38.52175943	14.0303
WEBER	2625629	2018	Pasture	Pasture	1.505677755	16.78066667	281.5907738	6.20659	38.52175943	14.0362
WEBER	2628413	2018	Pasture	Pasture	1.410714051	18.17516667	330.3366834	4.4198	19.53463204	13.2331
WEBER	2628414	2018	Pasture	Pasture	1.287040389	18.17516667	330.3366834	4.4198	19.53463204	13.2406
WEBER	2628444	2018	Alfalfa	Alfalfa	0.873494524	16.78066667	281.5907738	6.20659	38.52175943	14.1142
WEBER	2631226	2018	Pasture	Pasture	1.287040389	18.17516667	330.3366834	4.4198	19.53463204	13.2416
WEBER	2631251	2018	Hay	Hay	0.918283351	16.78066667	281.5907738	6.20659	38.52175943	13.9468
WEBER	2631257	2018	Pasture	Pasture	1.401634833	16.78066667	281.5907738	6.20659	38.52175943	14.1173
WEBER	2636851	2018	Pasture	GrainCrops	1.287040389	18.17516667	330.3366834	4.4198	19.53463204	13.2619
WEBER	2636887	2018	Pasture	Pasture	1.404088676	16.78066667	281.5907738	6.20659	38.52175943	14.4493
WEBER	2639689	2018	Pasture	Pasture	1.45684629	16.78066667	281.5907738	6.20659	38.52175943	13.9894
WEBER	2642470	2018	Pasture	Pasture	1.315259578	18.17516667	330.3366834	4.4198	19.53463204	13.2234
WEBER	2642500	2018	Alfalfa	Alfalfa	1.179948951	16.78066667	281.5907738	6.20659	38.52175943	13.9655
WEBER	2642501	2018	Alfalfa	Alfalfa	1.179948951	16.78066667	281.5907738	6.20659	38.52175943	13.9754
WEBER	2642508	2018	Alfalfa	Alfalfa	0.812572861	16.78066667	281.5907738	6.20659	38.52175943	14.2604
WEBER	2645321	2018	Pasture	Pasture	1.404088676	16.78066667	281.5907738	6.20659	38.52175943	14.4122
WEBER	2648133	2018	Pasture	Pasture	1.3211488	16.78066667	281.5907738	6.20659	38.52175943	14.4967
WEBER	2650926	2018	Pasture	Pasture	1.871791056	16.78066667	281.5907738	6.20659	38.52175943	13.6273
WEBER	2653730	2018	Pasture	Pasture	1.858540306	18.17516667	330.3366834	4.4198	19.53463204	13.3909
WEBER	2653738	2018	Alfalfa	Alfalfa	1.083241136	16.78066667	281.5907738	6.20659	38.52175943	13.6181
WEBER	2656549	2018	Pasture	Pasture	1.871791056	16.78066667	281.5907738	6.20659	38.52175943	13.5706
WEBER	2656567	2018	Pasture	Pasture	1.3211488	16.78066667	281.5907738	6.20659	38.52175943	14.617
WEBER	2659338	2018	Pasture	Pasture	1.497825459	18.17516667	330.3366834	4.4198	19.53463204	13.2367
WEBER	2659366	2018	Hay	Alfalfa	1.13607358	16.78066667	281.5907738	6.20659	38.52175943	13.7508
WEBER	2659367	2018	Alfalfa	Alfalfa	1.068188231	16.78066667	281.5907738	6.20659	38.52175943	13.7435
WEBER	2662162	2018	Hay	Hay	1.048927281	18.17516667	330.3366834	4.4198	19.53463204	13.3386
WEBER	2662163	2018	Pasture	Pasture	1.704193613	18.17516667	330.3366834	4.4198	19.53463204	13.3482
WEBER	2662178	2018	Pasture	Pasture	1.845780325	16.78066667	281.5907738	6.20659	38.52175943	13.719
WEBER	2662181	2018	Alfalfa	Alfalfa	1.142884723	16.78066667	281.5907738	6.20659	38.52175943	13.9063
WEBER	2664988	2018	Pasture	Pasture	1.825658817	16.78066667	281.5907738	6.20659	38.52175943	13.6665
WEBER	2664989	2018	Pasture	Pasture	1.825658817	16.78066667	281.5907738	6.20659	38.52175943	13.6884
WEBER	2667799	2018	Alfalfa	Alfalfa	1.056543531	16.78066667	281.5907738	6.20659	38.52175943	13.612
WEBER	2667800	2018	Alfalfa	Alfalfa	1.056543531	16.78066667	281.5907738	6.20659	38.52175943	13.6779
WEBER	2670612	2018	Alfalfa	Alfalfa	1.056543531	16.78066667	281.5907738	6.20659	38.52175943	13.6991
WEBER	2670616	2018	Pasture	Pasture	1.928720201	16.78066667	281.5907738	6.20659	38.52175943	13.9682
WEBER	2679023	2018	Pasture	Pasture	1.401144065	19.91316667	396.5342067	3.29954	10.88696421	13.2516
WEBER	2679038	2018	Alfalfa	Alfalfa	0.929019863	16.78066667	281.5907738	6.20659	38.52175943	13.4339
WEBER	2679043	2018	Pasture	Pasture	1.605303761	16.78066667	281.5907738	6.20659	38.52175943	13.5603
WEBER	2679044	2018	Pasture	Pasture	1.756215074	16.78066667	281.5907738	6.20659	38.52175943	13.6836
WEBER	2681836	2018	Pasture	Pasture	1.401144065	19.91316667	396.5342067	3.29954	10.88696421	13.2506
WEBER	2684647	2018	Pasture	Pasture	1.401144065	19.91316667	396.5342067	3.29954	10.88696421	13.2444
WEBER	2684668	2018	Pasture	Pasture	1.756215074	16.78066667	281.5907738	6.20659	38.52175943	13.6731
WEBER	2687458	2018	Pasture	Pasture	1.401144065	19.91316667	396.5342067	3.29954	10.88696421	13.2299
WEBER	2687460	2018	Pasture	Pasture	1.401144065	19.91316667	396.5342067	3.29954	10.88696421	13.2488
WEBER	2698721	2018	Pasture	Pasture	1.609720677	19.11016667	365.19847	4.10594	16.85874328	13.4159
WEBER	2726845	2018	Hay	Hay	0.892909732	19.11016667	365.19847	4.10594	16.85874328	13.4762
WEBER	2785900	2018	Alfalfa	Alfalfa	0.637902358	19.91316667	396.5342067	3.29954	10.88696421	13.2848
WEBER	2485060	2018	Pasture	Pasture	0.648795956	19.22666667	369.6647111	3.59345	12.9128829	14.4598
WEBER	2485089	2018	Hay	Hay	0.864515444	15.67116667	245.5854647	7.6295	58.20927025	15.961
WEBER	2487867	2018	Alfalfa	Alfalfa	0.375470577	19.22666667	369.6647111	3.59345	12.9128829	14.0408
WEBER	2487884	2018	GrainCrops	Fallow	0.869306193	19.22666667	369.6647111	3.59345	12.9128829	15.6801
WEBER	2487899	2018	Alfalfa	Alfalfa	0.812856878	15.67116667	245.5854647	7.6295	58.20927025	15.9271
WEBER	2490675	2018	Fallow	Fallow	0.583673922	19.22666667	369.6647111	3.59345	12.9128829	13.7963
WEBER	2490678	2018	Pasture	Pasture	0.648795956	19.22666667	369.6647111	3.59345	12.9128829	14.1804
WEBER	2490680	2018	Pasture	Pasture	0.734925827	19.22666667	369.6647111	3.59345	12.9128829	14.5746
WEBER	2490681	2018	Fallow	Fallow	0.770428998	19.22666667	369.6647111	3.59345	12.9128829	14.6268
WEBER	2490692	2018	Alfalfa	Alfalfa	0.621713384	19.22666667	369.6647111	3.59345	12.9128829	15.645
WEBER	2493438	2018	GrainCrops	Fallow	1.311390022	19.78116667	391.2945547	2.92253	8.541181601	12.8922
WEBER	2493484	2018	Pasture	Pasture	1.066685333	19.22666667	369.6647111	3.59345	12.9128829	13.5356
WEBER	2493491	2018	Fallow	Fallow	0.770428998	19.22666667	369.6647111	3.59345	12.9128829	14.5712
WEBER	2493492	2018	Fallow	Fallow	0.449909956	19.22666667	369.6647111	3.59345	12.9128829	14.6449
WEBER	2493493	2018	Alfalfa	GrainCrops	0.248372935	19.22666667	369.6647111	3.59345	12.9128829	14.7652
WEBER	2496263	2018	Hay	Hay	1.005580682	19.4225	377.2335063	2.92366	8.547787796	12.9022
WEBER	2496294	2018	GrainCrops	GrainCrops	0.778346863	19.22666667	369.6647111	3.59345	12.9128829	13.5455
WEBER	2496296	2018	GrainCrops	GrainCrops	0.902431145	19.22666667	369.6647111	3.59345	12.9128829	13.7653
WEBER	2496300	2018	Pasture	Pasture	1.236736618	19.22666667	369.6647111	3.59345	12.9128829	14.3625
WEBER	2496302	2018	GrainCrops	GrainCrops	0.313165094	19.22666667	369.6647111	3.59345	12.9128829	14.5885
WEBER	2496310	2018	Pasture	Pasture	0.848784119	19.22666667	369.6647111	3.59345	12.9128829	15.5501
WEBER	2496312	2018	Pasture	Pasture	1.074292245	19.22666667	369.6647111	3.59345	12.9128829	15.4159
WEBER	2499057	2018	Alfalfa	Alfalfa	1.04007054	19.78116667	391.2945547	2.92253	8.541181601	12.8926
WEBER	2499079	2018	Alfalfa	Alfalfa	0.936688324	19.4225	377.2335063	2.92366	8.547787796	12.9085
WEBER	2499104	2018	Pasture	Pasture	1.066685333	19.22666667	369.6647111	3.59345	12.9128829	13.4685
WEBER	2499111	2018	Fallow	Pasture	1.07165516	19.22666667	369.6647111	3.59345	12.9128829	14.3453
WEBER	2501858	2018	Alfalfa	Alfalfa	0.767272137	19.758	390.378564	2.80048	7.84268823	12.8707
WEBER	2501884	2018	Pasture	Pasture	1.633768333	19.78116667	391.2945547	2.92253	8.541181601	12.9055
WEBER	2501886	2018	Pasture	Pasture	1.61855451	19.78116667	391.2945547	2.92253	8.541181601	12.9076
WEBER	2501913	2018	Pasture	Pasture	1.066685333	19.22666667	369.6647111	3.59345	12.9128829	13.3498
WEBER	2504695	2018	Pasture	Pasture	1.61855451	19.78116667	391.2945547	2.92253	8.541181601	12.9095
WEBER	2504704	2018	Pasture	Pasture	1.651190615	19.78116667	391.2945547	2.92253	8.541181601	12.9204
WEBER	2504734	2018	Pasture	Pasture	1.022270784	19.22666667	369.6647111	3.59345	12.9128829	14.7028
WEBER	2504736	2018	Fallow	Fallow	1.02355158	19.22666667	369.6647111	3.59345	12.9128829	14.9105
WEBER	2504739	2018	Pasture	Pasture	0.908657876	19.22666667	369.6647111	3.59345	12.9128829	14.9944
WEBER	2507505	2018	Pasture	Pasture	1.61855451	19.78116667	391.2945547	2.92253	8.541181601	12.9087
WEBER	2507546	2018	GrainCrops	GrainCrops	0.712455065	19.22666667	369.6647111	3.59345	12.9128829	14.7236
WEBER	2507547	2018	Pasture	Pasture	0.976383929	19.22666667	369.6647111	3.59345	12.9128829	14.7813
WEBER	2507549	2018	Pasture	Pasture	0.908657876	19.22666667	369.6647111	3.59345	12.9128829	14.8646
WEBER	2507562	2018	Alfalfa	Alfalfa	0.742846668	15.67116667	245.5854647	7.6295	58.20927025	15.2384
WEBER	2507564	2018	Alfalfa	Alfalfa	0.873068498	15.67116667	245.5854647	7.6295	58.20927025	15.2618
WEBER	2510295	2018	Alfalfa	Alfalfa	0.968924262	19.78116667	391.2945547	2.92253	8.541181601	12.8924
WEBER	2510319	2018	Pasture	Pasture	1.506659292	19.78116667	391.2945547	2.92253	8.541181601	12.9082
WEBER	2510355	2018	Pasture	Pasture	0.976383929	19.22666667	369.6647111	3.59345	12.9128829	14.6356
WEBER	2510374	2018	Alfalfa	Alfalfa	0.811578801	15.67116667	245.5854647	7.6295	58.20927025	15.2058
WEBER	2513104	2018	Alfalfa	Alfalfa	0.968924262	19.78116667	391.2945547	2.92253	8.541181601	12.8901
WEBER	2513105	2018	Alfalfa	Alfalfa	0.968924262	19.78116667	391.2945547	2.92253	8.541181601	12.8927
WEBER	2513125	2018	Alfalfa	Alfalfa	0.936688324	19.78116667	391.2945547	2.92253	8.541181601	12.9075
WEBER	2513184	2018	Hay	Hay	0.863156143	15.67116667	245.5854647	7.6295	58.20927025	15.1614
WEBER	2515979	2018	Pasture	Pasture	1.332927244	19.22666667	369.6647111	3.59345	12.9128829	14.5887
WEBER	2515990	2018	Alfalfa	Alfalfa	0.742846668	15.67116667	245.5854647	7.6295	58.20927025	14.9707
WEBER	2518724	2018	Alfalfa	Alfalfa	1.193013737	19.78116667	391.2945547	2.92253	8.541181601	12.8925
WEBER	2518726	2018	Pasture	Pasture	2.06147308	19.78116667	391.2945547	2.92253	8.541181601	12.8951
WEBER	2518769	2018	Pasture	Pasture	1.612910672	19.6945	387.8733303	3.22283	10.38663321	13.0415
WEBER	2518776	2018	GrainCrops	Pasture	0.875394022	19.6945	387.8733303	3.22283	10.38663321	13.5614
WEBER	2521549	2018	Alfalfa	Alfalfa	0.805330425	19.78116667	391.2945547	2.92253	8.541181601	12.9047
WEBER	2521550	2018	GrainCrops	Fallow	0.822128381	19.78116667	391.2945547	2.92253	8.541181601	12.9077
WEBER	2521551	2018	Pasture	Pasture	1.391574079	19.78116667	391.2945547	2.92253	8.541181601	12.9114
WEBER	2521588	2018	Pasture	Pasture	1.292929611	19.6945	387.8733303	3.22283	10.38663321	13.7199
WEBER	2524345	2018	Fallow	Fallow	2.16105977	19.78116667	391.2945547	2.92253	8.541181601	12.8947
WEBER	2524359	2018	Fallow	Hay	1.458798947	19.78116667	391.2945547	2.92253	8.541181601	12.904
WEBER	2524360	2018	Fallow	Fallow	1.458798947	19.78116667	391.2945547	2.92253	8.541181601	12.907
WEBER	2524396	2018	Pasture	Pasture	1.292929611	19.6945	387.8733303	3.22283	10.38663321	13.5158
WEBER	2527170	2018	Alfalfa	Alfalfa	0.811578801	19.78116667	391.2945547	2.92253	8.541181601	12.9126
WEBER	2532772	2018	Alfalfa	Alfalfa	0.977302766	19.78116667	391.2945547	2.92253	8.541181601	12.8893
WEBER	2532833	2018	Alfalfa	Alfalfa	0.809164656	19.6945	387.8733303	3.22283	10.38663321	13.766
WEBER	2532843	2018	Pasture	Pasture	0.990616215	18.17516667	330.3366834	4.4198	19.53463204	14.2892
WEBER	2532847	2018	Alfalfa	Alfalfa	0.702374234	18.17516667	330.3366834	4.4198	19.53463204	14.5032
WEBER	2535633	2018	Hay	Hay	1.015850957	19.6945	387.8733303	3.22283	10.38663321	13.1153
WEBER	2535634	2018	Pasture	Pasture	1.507395445	19.6945	387.8733303	3.22283	10.38663321	13.1457
WEBER	2538351	2018	Pasture	Pasture	1.670821355	19.758	390.378564	2.80048	7.84268823	12.8508
WEBER	2538414	2018	Alfalfa	Alfalfa	0.907150548	19.78116667	391.2945547	2.92253	8.541181601	12.9178
WEBER	2538415	2018	Alfalfa	Alfalfa	0.907150548	19.78116667	391.2945547	2.92253	8.541181601	12.917
WEBER	2538416	2018	Alfalfa	Alfalfa	0.91765918	19.78116667	391.2945547	2.92253	8.541181601	12.9162
WEBER	2538417	2018	Alfalfa	Alfalfa	0.91765918	19.78116667	391.2945547	2.92253	8.541181601	12.9167
WEBER	2538450	2018	Pasture	Pasture	1.537823092	19.6945	387.8733303	3.22283	10.38663321	13.4627
WEBER	2541200	2018	Hay	Hay	1.026725365	19.78116667	391.2945547	2.92253	8.541181601	12.8848
WEBER	2541227	2018	Alfalfa	Alfalfa	0.733190087	19.78116667	391.2945547	2.92253	8.541181601	12.9153
WEBER	2487901	2018	Hay	Hay	0.874785718	15.67116667	245.5854647	7.6295	58.20927025	15.9922
WEBER	2496329	2018	Alfalfa	Alfalfa	0.822513458	15.67116667	245.5854647	7.6295	58.20927025	15.6983
WEBER	2515997	2018	Alfalfa	Alfalfa	0.967504177	15.67116667	245.5854647	7.6295	58.20927025	15.229
WEBER	3208282	2018	Pasture	Pasture	1.739528945	16.84183333	283.64735	5.38486	28.99671722	15.3206
WEBER	3225188	2018	Pasture	Pasture	1.017117714	16.84183333	283.64735	5.38486	28.99671722	14.0992
WEBER	2499143	2018	Pasture	Pasture	1.774373508	15.67116667	245.5854647	7.6295	58.20927025	15.8025
WEBER	2501952	2018	Pasture	Pasture	1.651190615	15.67116667	245.5854647	7.6295	58.20927025	15.7477
WEBER	2501953	2018	Pasture	Pasture	1.651190615	15.67116667	245.5854647	7.6295	58.20927025	15.8668
WEBER	2513188	2018	Pasture	Pasture	1.671802892	15.67116667	245.5854647	7.6295	58.20927025	15.3387
WEBER	2515998	2018	Hay	Hay	1.028990866	15.67116667	245.5854647	7.6295	58.20927025	15.279
WEBER	2515999	2018	Pasture	Pasture	1.588372247	15.67116667	245.5854647	7.6295	58.20927025	15.3407
WEBER	3061547	2018	Hay	Fallow	1.027480532	20.73466667	429.9264018	3.06939	9.421154972	12.8659
WEBER	3061548	2018	Hay	Fallow	1.027480532	20.73466667	429.9264018	3.06939	9.421154972	12.8658
WEBER	3061549	2018	Hay	Fallow	0.860437541	20.73466667	429.9264018	3.06939	9.421154972	12.8694
WEBER	3061551	2018	GrainCrops	GrainCrops	0.784630673	20.73466667	429.9264018	3.06939	9.421154972	12.8788
WEBER	3061552	2018	GrainCrops	GrainCrops	0.784630673	20.73466667	429.9264018	3.06939	9.421154972	12.88
WEBER	3061553	2018	GrainCrops	GrainCrops	0.784630673	20.73466667	429.9264018	3.06939	9.421154972	12.8834
WEBER	3058734	2018	GrainCrops	Alfalfa	1.025790636	20.73466667	429.9264018	3.06939	9.421154972	12.882
WEBER	3061555	2018	Alfalfa	Alfalfa	1.019763319	20.73466667	429.9264018	3.06939	9.421154972	12.8855
WEBER	3061556	2018	Alfalfa	Alfalfa	1.015361054	20.73466667	429.9264018	3.06939	9.421154972	12.8863
WEBER	3061557	2018	Alfalfa	Alfalfa	1.015361054	20.73466667	429.9264018	3.06939	9.421154972	12.8896
WEBER	3064370	2018	Alfalfa	Alfalfa	0.809022647	20.73466667	429.9264018	3.06939	9.421154972	12.8798
WEBER	3064371	2018	Alfalfa	Alfalfa	1.019763319	20.73466667	429.9264018	3.06939	9.421154972	12.8825
WEBER	3064372	2018	Alfalfa	Alfalfa	1.019763319	20.73466667	429.9264018	3.06939	9.421154972	12.8834
WEBER	3064373	2018	Alfalfa	Alfalfa	1.019763319	20.73466667	429.9264018	3.06939	9.421154972	12.8856
WEBER	3058739	2018	Alfalfa	Alfalfa	1.015361054	20.73466667	429.9264018	3.06939	9.421154972	12.8884
WEBER	3058740	2018	Alfalfa	Alfalfa	1.015361054	20.73466667	429.9264018	3.06939	9.421154972	12.8895
WEBER	3058741	2018	Alfalfa	Alfalfa	1.015361054	20.73466667	429.9264018	3.06939	9.421154972	12.8912
WEBER	3061565	2018	Alfalfa	Alfalfa	0.916807128	20.73466667	429.9264018	3.06939	9.421154972	12.9034
WEBER	3064381	2018	Alfalfa	Alfalfa	0.916807128	20.73466667	429.9264018	3.06939	9.421154972	12.9023
WEBER	3067198	2018	Alfalfa	Alfalfa	0.935268238	20.73466667	429.9264018	3.06939	9.421154972	12.8994
WEBER	3061566	2018	Alfalfa	Alfalfa	0.916807128	20.73466667	429.9264018	3.06939	9.421154972	12.9045
WEBER	3064382	2018	Alfalfa	Alfalfa	0.916807128	20.73466667	429.9264018	3.06939	9.421154972	12.903
WEBER	3067199	2018	Alfalfa	Alfalfa	0.935268238	20.73466667	429.9264018	3.06939	9.421154972	12.8996
WEBER	3061570	2018	GrainCrops	GrainCrops	1.334487962	20.73466667	429.9264018	3.06939	9.421154972	12.9076
WEBER	3061571	2018	GrainCrops	GrainCrops	1.334487962	20.73466667	429.9264018	3.06939	9.421154972	12.9088
WEBER	3061572	2018	GrainCrops	GrainCrops	1.334487962	20.73466667	429.9264018	3.06939	9.421154972	12.91
WEBER	3064386	2018	GrainCrops	GrainCrops	1.334487962	20.73466667	429.9264018	3.06939	9.421154972	12.907
WEBER	3064387	2018	GrainCrops	GrainCrops	1.334487962	20.73466667	429.9264018	3.06939	9.421154972	12.9091
WEBER	3064388	2018	GrainCrops	GrainCrops	1.334487962	20.73466667	429.9264018	3.06939	9.421154972	12.9101
WEBER	3058754	2018	GrainCrops	Alfalfa	1.334487962	20.73466667	429.9264018	3.06939	9.421154972	12.9091
WEBER	3058755	2018	Alfalfa	Alfalfa	1.058389642	20.73466667	429.9264018	3.06939	9.421154972	12.9093
WEBER	3061575	2018	Alfalfa	Alfalfa	0.863127901	20.73466667	429.9264018	3.06939	9.421154972	12.9146
WEBER	3058757	2018	Alfalfa	Alfalfa	1.058389642	20.73466667	429.9264018	3.06939	9.421154972	12.9111
WEBER	3058758	2018	Alfalfa	Alfalfa	0.943788751	20.73466667	429.9264018	3.06939	9.421154972	12.9127
WEBER	3064391	2018	Alfalfa	Alfalfa	0.863127901	20.73466667	429.9264018	3.06939	9.421154972	12.9124
WEBER	3064392	2018	Hay	Hay	0.917981284	20.73466667	429.9264018	3.06939	9.421154972	12.9157
WEBER	3067203	2018	Alfalfa	Alfalfa	1.058389642	20.73466667	429.9264018	3.06939	9.421154972	12.9063
WEBER	3067204	2018	Alfalfa	Alfalfa	1.058389642	20.73466667	429.9264018	3.06939	9.421154972	12.9074
WEBER	3067205	2018	Alfalfa	Alfalfa	1.058389642	20.73466667	429.9264018	3.06939	9.421154972	12.9088
WEBER	3070020	2018	Alfalfa	Alfalfa	0.939528495	20.73466667	429.9264018	3.06939	9.421154972	12.9021
WEBER	3070014	2018	Hay	Alfalfa	0.994706274	20.73466667	429.9264018	3.06939	9.421154972	12.895
WEBER	3070015	2018	Hay	Hay	0.994706274	20.73466667	429.9264018	3.06939	9.421154972	12.8965
WEBER	3072842	2018	Alfalfa	Alfalfa	1.208492668	20.73466667	429.9264018	3.06939	9.421154972	12.9077
WEBER	3061590	2018	Alfalfa	Alfalfa	0.791129571	20.81166667	433.1254694	2.84711	8.106035352	12.9282
WEBER	3061591	2018	Alfalfa	Alfalfa	0.791129571	20.81166667	433.1254694	2.84711	8.106035352	12.9285
WEBER	3061592	2018	Pasture	Pasture	1.367035654	20.81166667	433.1254694	2.84711	8.106035352	12.9273
WEBER	3058775	2018	Hay	Hay	0.841407327	20.81166667	433.1254694	2.84711	8.106035352	12.9273
WEBER	3061598	2018	Hay	GrainCrops	1.152838292	20.81166667	433.1254694	2.84711	8.106035352	12.9301
WEBER	3061599	2018	Alfalfa	GrainCrops	1.083951179	20.81166667	433.1254694	2.84711	8.106035352	12.9299
WEBER	3064413	2018	Alfalfa	GrainCrops	0.830607945	20.81166667	433.1254694	2.84711	8.106035352	12.9309
WEBER	3064414	2018	Hay	GrainCrops	1.152838292	20.81166667	433.1254694	2.84711	8.106035352	12.9308
WEBER	3064415	2018	Alfalfa	GrainCrops	1.083951179	20.81166667	433.1254694	2.84711	8.106035352	12.9304
WEBER	3061601	2018	Alfalfa	Alfalfa	1.083951179	20.81166667	433.1254694	2.84711	8.106035352	12.9322
WEBER	3064417	2018	Alfalfa	Alfalfa	0.960119733	20.81166667	433.1254694	2.84711	8.106035352	12.9332
WEBER	3064418	2018	Alfalfa	Alfalfa	0.960119733	20.81166667	433.1254694	2.84711	8.106035352	12.9332
WEBER	3067211	2018	Pasture	Pasture	1.44531323	20.73466667	429.9264018	3.06939	9.421154972	12.9158
WEBER	3064404	2018	Alfalfa	Alfalfa	0.726515686	20.81166667	433.1254694	2.84711	8.106035352	12.9255
WEBER	3064405	2018	Hay	Hay	0.841407327	20.81166667	433.1254694	2.84711	8.106035352	12.9261
WEBER	3067222	2018	Hay	Hay	1.135771513	20.81166667	433.1254694	2.84711	8.106035352	12.9262
WEBER	3067223	2018	Hay	Hay	1.135771513	20.81166667	433.1254694	2.84711	8.106035352	12.9272
WEBER	3064406	2018	Hay	Hay	0.841407327	20.81166667	433.1254694	2.84711	8.106035352	12.9271
WEBER	3064408	2018	Alfalfa	Alfalfa	0.791129571	20.81166667	433.1254694	2.84711	8.106035352	12.9275
WEBER	3064409	2018	Alfalfa	Alfalfa	0.791129571	20.81166667	433.1254694	2.84711	8.106035352	12.9291
WEBER	3064410	2018	Alfalfa	Alfalfa	0.791129571	20.81166667	433.1254694	2.84711	8.106035352	12.9292
WEBER	3064416	2018	Alfalfa	Alfalfa	1.083951179	20.81166667	433.1254694	2.84711	8.106035352	12.93
WEBER	3064419	2018	Hay	Alfalfa	1.021137127	20.81166667	433.1254694	2.84711	8.106035352	12.9337
WEBER	3064420	2018	Hay	Alfalfa	0.945922471	20.81166667	433.1254694	2.84711	8.106035352	12.9334
WEBER	3067213	2018	Alfalfa	Alfalfa	0.778064786	20.73466667	429.9264018	3.06939	9.421154972	12.9153
WEBER	3067214	2018	Alfalfa	Alfalfa	0.778064786	20.73466667	429.9264018	3.06939	9.421154972	12.9157
WEBER	3067221	2018	Hay	Alfalfa	1.137432881	20.81166667	433.1254694	2.84711	8.106035352	12.9265
WEBER	3070038	2018	Hay	Hay	1.137432881	20.81166667	433.1254694	2.84711	8.106035352	12.9239
WEBER	3070039	2018	Hay	Hay	1.135771513	20.81166667	433.1254694	2.84711	8.106035352	12.925
WEBER	3070040	2018	Hay	Hay	1.135771513	20.81166667	433.1254694	2.84711	8.106035352	12.9251
WEBER	3072854	2018	Alfalfa	Alfalfa	1.069466308	20.81166667	433.1254694	2.84711	8.106035352	12.9228
WEBER	3072855	2018	Hay	Alfalfa	1.135771513	20.81166667	433.1254694	2.84711	8.106035352	12.923
WEBER	3072856	2018	Alfalfa	Alfalfa	1.067904214	20.81166667	433.1254694	2.84711	8.106035352	12.9237
WEBER	3072857	2018	Pasture	Pasture	1.845289557	20.81166667	433.1254694	2.84711	8.106035352	12.9244
WEBER	3067224	2018	GrainCrops	GrainCrops	1.346484566	20.81166667	433.1254694	2.84711	8.106035352	12.9273
WEBER	3067225	2018	GrainCrops	GrainCrops	0.997508713	20.81166667	433.1254694	2.84711	8.106035352	12.9278
WEBER	3067226	2018	GrainCrops	GrainCrops	0.997508713	20.81166667	433.1254694	2.84711	8.106035352	12.9293
WEBER	3067227	2018	GrainCrops	Alfalfa	0.997508713	20.81166667	433.1254694	2.84711	8.106035352	12.9305
WEBER	3067232	2018	Alfalfa	Alfalfa	1.083951179	20.81166667	433.1254694	2.84711	8.106035352	12.9307
WEBER	3067233	2018	Alfalfa	Alfalfa	1.083951179	20.81166667	433.1254694	2.84711	8.106035352	12.9306
WEBER	3070049	2018	Alfalfa	Alfalfa	1.083951179	20.81166667	433.1254694	2.84711	8.106035352	12.9296
WEBER	3067234	2018	Alfalfa	GrainCrops	0.960119733	20.81166667	433.1254694	2.84711	8.106035352	12.9335
WEBER	3070050	2018	Alfalfa	Alfalfa	1.083951179	20.81166667	433.1254694	2.84711	8.106035352	12.9318
WEBER	3070051	2018	Alfalfa	GrainCrops	0.960119733	20.81166667	433.1254694	2.84711	8.106035352	12.932
WEBER	3070052	2018	Alfalfa	GrainCrops	0.960119733	20.81166667	433.1254694	2.84711	8.106035352	12.9324
WEBER	3072868	2018	Alfalfa	GrainCrops	1.064354	20.81166667	433.1254694	2.84711	8.106035352	12.9322
WEBER	3072869	2018	Alfalfa	GrainCrops	1.064354	20.81166667	433.1254694	2.84711	8.106035352	12.9317
WEBER	3070053	2018	Alfalfa	GrainCrops	0.960119733	20.81166667	433.1254694	2.84711	8.106035352	12.9347
WEBER	3070054	2018	Alfalfa	GrainCrops	0.88939948	20.81166667	433.1254694	2.84711	8.106035352	12.9328
WEBER	3072870	2018	Alfalfa	GrainCrops	0.960119733	20.81166667	433.1254694	2.84711	8.106035352	12.9322
WEBER	3072871	2018	Alfalfa	GrainCrops	0.88939948	20.81166667	433.1254694	2.84711	8.106035352	12.9322
WEBER	3070055	2018	Alfalfa	Alfalfa	0.88939948	20.81166667	433.1254694	2.84711	8.106035352	12.9324
WEBER	3070056	2018	Alfalfa	Alfalfa	0.88939948	20.81166667	433.1254694	2.84711	8.106035352	12.9319
WEBER	3070057	2018	Alfalfa	GrainCrops	0.836430295	20.81166667	433.1254694	2.84711	8.106035352	12.931
WEBER	3072874	2018	Alfalfa	Alfalfa	0.836430295	20.81166667	433.1254694	2.84711	8.106035352	12.9305
WEBER	3072875	2018	Alfalfa	Alfalfa	0.836430295	20.81166667	433.1254694	2.84711	8.106035352	12.9297
WEBER	3072876	2018	Alfalfa	Alfalfa	0.836430295	20.81166667	433.1254694	2.84711	8.106035352	12.9299
WEBER	3075671	2018	Alfalfa	Alfalfa	1.069466308	20.81166667	433.1254694	2.84711	8.106035352	12.9233
WEBER	3078487	2018	Alfalfa	Alfalfa	1.032544088	20.81166667	433.1254694	2.84711	8.106035352	12.9245
WEBER	3075672	2018	GrainCrops	GrainCrops	1.346484566	20.81166667	433.1254694	2.84711	8.106035352	12.9229
WEBER	3075673	2018	GrainCrops	GrainCrops	1.346484566	20.81166667	433.1254694	2.84711	8.106035352	12.9238
WEBER	3075674	2018	GrainCrops	GrainCrops	1.346484566	20.81166667	433.1254694	2.84711	8.106035352	12.9242
WEBER	3078488	2018	GrainCrops	GrainCrops	1.463764804	20.81166667	433.1254694	2.84711	8.106035352	12.9229
WEBER	3078489	2018	GrainCrops	GrainCrops	1.463764804	20.81166667	433.1254694	2.84711	8.106035352	12.9235
WEBER	3078490	2018	GrainCrops	GrainCrops	1.463764804	20.81166667	433.1254694	2.84711	8.106035352	12.9243
WEBER	3075675	2018	Alfalfa	Alfalfa	1.067904214	20.81166667	433.1254694	2.84711	8.106035352	12.9252
WEBER	3075676	2018	Hay	Hay	1.135771513	20.81166667	433.1254694	2.84711	8.106035352	12.9265
WEBER	3078491	2018	Alfalfa	Alfalfa	1.067904214	20.81166667	433.1254694	2.84711	8.106035352	12.925
WEBER	3078492	2018	Alfalfa	Alfalfa	1.067904214	20.81166667	433.1254694	2.84711	8.106035352	12.9263
WEBER	3078493	2018	Alfalfa	Alfalfa	1.067904214	20.81166667	433.1254694	2.84711	8.106035352	12.9266
WEBER	3081307	2018	Alfalfa	Alfalfa	1.160919807	20.81166667	433.1254694	2.84711	8.106035352	12.9262
WEBER	3081308	2018	Alfalfa	Alfalfa	1.160919807	20.81166667	433.1254694	2.84711	8.106035352	12.9267
WEBER	3081309	2018	Alfalfa	Alfalfa	1.160919807	20.81166667	433.1254694	2.84711	8.106035352	12.9275
WEBER	3075677	2018	Hay	Hay	1.135771513	20.81166667	433.1254694	2.84711	8.106035352	12.9283
WEBER	3078482	2018	Alfalfa	Alfalfa	1.025443661	20.73466667	429.9264018	3.06939	9.421154972	12.9179
WEBER	3078494	2018	Alfalfa	GrainCrops	0.943078708	20.81166667	433.1254694	2.84711	8.106035352	12.9259
WEBER	3081310	2018	Alfalfa	GrainCrops	1.052141266	20.81166667	433.1254694	2.84711	8.106035352	12.9267
WEBER	3078495	2018	GrainCrops	GrainCrops	1.189096277	20.81166667	433.1254694	2.84711	8.106035352	12.9288
WEBER	3078498	2018	Hay	Hay	0.925230889	20.81166667	433.1254694	2.84711	8.106035352	12.9318
WEBER	3078505	2018	Alfalfa	GrainCrops	0.907292556	20.81166667	433.1254694	2.84711	8.106035352	12.9293
WEBER	3078506	2018	Alfalfa	GrainCrops	0.907292556	20.81166667	433.1254694	2.84711	8.106035352	12.9275
WEBER	3078507	2018	Alfalfa	GrainCrops	0.745970856	20.81166667	433.1254694	2.84711	8.106035352	12.9249
WEBER	3078508	2018	Hay	Hay	0.793378691	20.81166667	433.1254694	2.84711	8.106035352	12.9226
WEBER	3081304	2018	Alfalfa	Alfalfa	1.160919807	20.81166667	433.1254694	2.84711	8.106035352	12.9255
WEBER	3081316	2018	Hay	Hay	1.131995676	20.81166667	433.1254694	2.84711	8.106035352	12.9309
WEBER	3081317	2018	Pasture	Pasture	1.83915495	20.81166667	433.1254694	2.84711	8.106035352	12.9305
WEBER	3081318	2018	Pasture	Pasture	1.83915495	20.81166667	433.1254694	2.84711	8.106035352	12.9415
WEBER	3081319	2018	Pasture	Pasture	1.56775997	20.81166667	433.1254694	2.84711	8.106035352	12.9335
WEBER	3084136	2018	Pasture	Pasture	1.56775997	20.81166667	433.1254694	2.84711	8.106035352	12.9297
WEBER	3081321	2018	GrainCrops	GrainCrops	1.14397472	20.81166667	433.1254694	2.84711	8.106035352	12.9295
WEBER	3081322	2018	GrainCrops	GrainCrops	1.14397472	20.81166667	433.1254694	2.84711	8.106035352	12.9276
WEBER	3081323	2018	GrainCrops	GrainCrops	0.940569605	20.81166667	433.1254694	2.84711	8.106035352	12.9257
WEBER	3081324	2018	GrainCrops	GrainCrops	0.940569605	20.81166667	433.1254694	2.84711	8.106035352	12.9232
WEBER	3061611	2018	Alfalfa	Alfalfa	0.874204567	20.81166667	433.1254694	2.84711	8.106035352	12.9339
WEBER	3061612	2018	GrainCrops	GrainCrops	1.102255185	20.81166667	433.1254694	2.84711	8.106035352	12.9343
WEBER	3061613	2018	GrainCrops	GrainCrops	1.102255185	20.81166667	433.1254694	2.84711	8.106035352	12.9371
WEBER	3064428	2018	GrainCrops	GrainCrops	1.102255185	20.81166667	433.1254694	2.84711	8.106035352	12.9326
WEBER	3064429	2018	GrainCrops	GrainCrops	1.102255185	20.81166667	433.1254694	2.84711	8.106035352	12.9306
WEBER	3053163	2018	Alfalfa	Alfalfa	0.874204567	20.75283333	430.6800914	2.83654	8.045959172	12.9421
WEBER	3053164	2018	GrainCrops	GrainCrops	1.102255185	20.75283333	430.6800914	2.83654	8.045959172	12.9429
WEBER	3053165	2018	Alfalfa	Alfalfa	0.871648413	20.75283333	430.6800914	2.83654	8.045959172	12.9438
WEBER	3055980	2018	GrainCrops	GrainCrops	1.102255185	20.81166667	433.1254694	2.84711	8.106035352	12.9384
WEBER	3055981	2018	GrainCrops	GrainCrops	1.102255185	20.81166667	433.1254694	2.84711	8.106035352	12.9409
WEBER	3058796	2018	GrainCrops	GrainCrops	1.102255185	20.81166667	433.1254694	2.84711	8.106035352	12.9355
WEBER	3058797	2018	GrainCrops	GrainCrops	1.102255185	20.81166667	433.1254694	2.84711	8.106035352	12.9383
WEBER	3058798	2018	GrainCrops	GrainCrops	1.099032216	20.81166667	433.1254694	2.84711	8.106035352	12.9402
WEBER	3061617	2018	Pasture	Pasture	1.194530527	20.81166667	433.1254694	2.84711	8.106035352	12.9427
WEBER	3064434	2018	Alfalfa	Pasture	0.691297568	20.81166667	433.1254694	2.84711	8.106035352	12.9425
WEBER	3058801	2018	Pasture	Pasture	1.194530527	20.81166667	433.1254694	2.84711	8.106035352	12.9436
WEBER	3058831	2018	Pasture	Pasture	1.496353154	20.76	430.9776	2.76584	7.649870906	13.1675
WEBER	3061710	2018	Hay	Hay	0.899253136	20.30716667	412.381018	3.28393	10.78419624	13.297
WEBER	3058895	2018	Pasture	Pasture	1.461017822	20.30716667	412.381018	3.28393	10.78419624	13.3155
WEBER	3064422	2018	Alfalfa	Alfalfa	0.88939948	20.81166667	433.1254694	2.84711	8.106035352	12.9316
WEBER	3064435	2018	Pasture	Pasture	1.194530527	20.81166667	433.1254694	2.84711	8.106035352	12.9438
WEBER	3067243	2018	Pasture	Pasture	1.44531323	20.81166667	433.1254694	2.84711	8.106035352	12.9311
WEBER	3067244	2018	Pasture	Pasture	1.44531323	20.81166667	433.1254694	2.84711	8.106035352	12.9302
WEBER	3067280	2018	Pasture	Pasture	1.355502594	20.76	430.9776	2.76584	7.649870906	13.1899
WEBER	3070098	2018	Pasture	Pasture	1.355502594	20.76	430.9776	2.76584	7.649870906	13.199
WEBER	3070059	2018	Alfalfa	Alfalfa	0.836430295	20.81166667	433.1254694	2.84711	8.106035352	12.9314
WEBER	3070060	2018	Pasture	Pasture	1.44531323	20.81166667	433.1254694	2.84711	8.106035352	12.9309
WEBER	3072972	2018	Pasture	Pasture	1.256612742	20.30716667	412.381018	3.28393	10.78419624	13.3013
WEBER	3072973	2018	Pasture	Pasture	1.256612742	20.30716667	412.381018	3.28393	10.78419624	13.3148
WEBER	3072974	2018	Pasture	Pasture	1.256612742	20.30716667	412.381018	3.28393	10.78419624	13.3454
WEBER	3075789	2018	Pasture	Pasture	1.621008353	20.30716667	412.381018	3.28393	10.78419624	13.3264
WEBER	3075790	2018	Pasture	Pasture	1.621008353	20.30716667	412.381018	3.28393	10.78419624	13.3435
WEBER	3072877	2018	Alfalfa	Alfalfa	0.836430295	20.81166667	433.1254694	2.84711	8.106035352	12.9262
WEBER	3075693	2018	Alfalfa	Alfalfa	0.836430295	20.81166667	433.1254694	2.84711	8.106035352	12.9281
WEBER	3075694	2018	Pasture	Pasture	1.44531323	20.81166667	433.1254694	2.84711	8.106035352	12.9246
WEBER	3078511	2018	Pasture	Pasture	1.289003463	20.81166667	433.1254694	2.84711	8.106035352	12.9256
WEBER	3078512	2018	Pasture	Pasture	1.289003463	20.81166667	433.1254694	2.84711	8.106035352	12.9267
WEBER	3081326	2018	Fallow	Pasture	1.351273297	20.81166667	433.1254694	2.84711	8.106035352	12.9213
WEBER	3072886	2018	Pasture	Pasture	1.159685963	20.81166667	433.1254694	2.84711	8.106035352	12.938
WEBER	3072887	2018	Pasture	Pasture	1.159685963	20.81166667	433.1254694	2.84711	8.106035352	12.9338
WEBER	3072906	2018	Pasture	Pasture	1.31771342	20.75383333	430.721598	2.68171	7.191568524	13.1107
WEBER	3075723	2018	Alfalfa	Alfalfa	0.762585855	20.75383333	430.721598	2.68171	7.191568524	13.1113
WEBER	3075724	2018	Pasture	Pasture	1.31771342	20.75383333	430.721598	2.68171	7.191568524	13.1162
WEBER	3072913	2018	Alfalfa	Alfalfa	0.78445517	20.75383333	430.721598	2.68171	7.191568524	13.1876
WEBER	3072914	2018	Hay	Alfalfa	0.834308755	20.75383333	430.721598	2.68171	7.191568524	13.1961
WEBER	3075702	2018	Pasture	Pasture	1.027178469	20.81166667	433.1254694	2.84711	8.106035352	12.9377
WEBER	3075730	2018	Hay	Alfalfa	0.834308755	20.75383333	430.721598	2.68171	7.191568524	13.1945
WEBER	3075731	2018	Alfalfa	Alfalfa	0.78445517	20.75383333	430.721598	2.68171	7.191568524	13.2029
WEBER	3075732	2018	Pasture	Pasture	1.355502594	20.75383333	430.721598	2.68171	7.191568524	13.2085
WEBER	3081416	2018	Pasture	Pasture	1.226430479	20.591	423.989281	3.06875	9.417226563	13.3254
WEBER	3078604	2018	Pasture	Pasture	1.621008353	20.30716667	412.381018	3.28393	10.78419624	13.3015
WEBER	3078519	2018	Pasture	Pasture	1.159685963	20.81166667	433.1254694	2.84711	8.106035352	12.9367
WEBER	3078521	2018	Pasture	Pasture	1.159685963	20.81166667	433.1254694	2.84711	8.106035352	12.9378
WEBER	3086962	2018	Pasture	Pasture	1.209253582	20.81166667	433.1254694	2.84711	8.106035352	12.9239
WEBER	3089778	2018	Pasture	Pasture	1.266428112	20.81166667	433.1254694	2.84711	8.106035352	12.9177
WEBER	3089779	2018	Pasture	Pasture	1.460772438	20.81166667	433.1254694	2.84711	8.106035352	12.917
WEBER	3092596	2018	Pasture	Pasture	1.460772438	20.81166667	433.1254694	2.84711	8.106035352	12.9237
WEBER	3081340	2018	Alfalfa	Alfalfa	0.636198255	20.75383333	430.721598	2.68171	7.191568524	12.9774
WEBER	3081341	2018	Alfalfa	Alfalfa	0.676386672	20.75383333	430.721598	2.68171	7.191568524	12.9861
WEBER	3081342	2018	Pasture	Pasture	1.168765181	20.75383333	430.721598	2.68171	7.191568524	12.9919
WEBER	3084158	2018	Alfalfa	Alfalfa	0.75917765	20.75383333	430.721598	2.68171	7.191568524	12.9904
WEBER	3084159	2018	Hay	Alfalfa	0.807424801	20.75383333	430.721598	2.68171	7.191568524	12.9833
WEBER	3086973	2018	Alfalfa	Alfalfa	0.996189902	20.75383333	430.721598	2.68171	7.191568524	12.9547
WEBER	3086974	2018	Alfalfa	Alfalfa	0.996189902	20.75383333	430.721598	2.68171	7.191568524	12.9635
WEBER	3086975	2018	Alfalfa	Alfalfa	0.75917765	20.75383333	430.721598	2.68171	7.191568524	12.9706
WEBER	3089790	2018	Hay	Hay	1.059499622	20.75383333	430.721598	2.68171	7.191568524	12.9673
WEBER	3089791	2018	Alfalfa	Alfalfa	0.996189902	20.75383333	430.721598	2.68171	7.191568524	12.9606
WEBER	3089792	2018	Hay	Alfalfa	0.807424801	20.75383333	430.721598	2.68171	7.191568524	12.9663
WEBER	3092685	2018	Pasture	Pasture	1.539050013	20.30716667	412.381018	3.28393	10.78419624	13.3419
WEBER	3115224	2018	Pasture	Pasture	1.602604534	19.85283333	394.1349914	3.44696	11.88153324	13.4233
WEBER	3092627	2018	Alfalfa	Alfalfa	0.716717097	20.75383333	430.721598	2.68171	7.191568524	13.1672
WEBER	3092683	2018	Hay	Alfalfa	0.947281772	20.591	423.989281	3.06875	9.417226563	13.3446
WEBER	3092684	2018	Pasture	Pasture	1.539050013	20.30716667	412.381018	3.28393	10.78419624	13.3394
WEBER	3095500	2018	Pasture	Pasture	1.539050013	20.30716667	412.381018	3.28393	10.78419624	13.3422
WEBER	3092597	2018	Pasture	Pasture	1.460772438	20.81166667	433.1254694	2.84711	8.106035352	12.9247
WEBER	3098314	2018	Alfalfa	Alfalfa	0.910132727	20.10283333	404.123908	3.09241	9.562999608	13.3397
WEBER	3106766	2018	Alfalfa	Alfalfa	0.890677557	20.10283333	404.123908	3.09241	9.562999608	13.367
WEBER	3101071	2018	Pasture	Pasture	1.397463301	20.75383333	430.721598	2.68171	7.191568524	13.1126
WEBER	3103888	2018	Pasture	Pasture	1.397463301	20.75383333	430.721598	2.68171	7.191568524	13.1198
WEBER	3106712	2018	Pasture	Pasture	1.674502119	20.75383333	430.721598	2.68171	7.191568524	13.2073
WEBER	3106713	2018	Pasture	Pasture	1.674502119	20.75383333	430.721598	2.68171	7.191568524	13.2122
WEBER	3109592	2018	Pasture	Pasture	1.500033917	19.85283333	394.1349914	3.44696	11.88153324	13.7691
WEBER	3112409	2018	Pasture	Pasture	1.624689116	19.85283333	394.1349914	3.44696	11.88153324	13.7548
WEBER	3115226	2018	Pasture	Pasture	1.624689116	19.85283333	394.1349914	3.44696	11.88153324	13.6979
WEBER	3118043	2018	Pasture	Pasture	1.624689116	19.85283333	394.1349914	3.44696	11.88153324	13.7145
WEBER	3112394	2018	Pasture	Pasture	1.550583073	20.10283333	404.123908	3.09241	9.562999608	13.5616
WEBER	3112397	2018	Pasture	Pasture	1.897556402	20.10283333	404.123908	3.09241	9.562999608	13.4213
WEBER	3115214	2018	Alfalfa	Alfalfa	1.098152033	20.10283333	404.123908	3.09241	9.562999608	13.4283
WEBER	3115215	2018	Pasture	Pasture	1.897556402	20.10283333	404.123908	3.09241	9.562999608	13.4192
WEBER	3118031	2018	Alfalfa	Alfalfa	0.93313811	20.10283333	404.123908	3.09241	9.562999608	13.4291
WEBER	3118032	2018	Hay	Alfalfa	0.992440773	20.10283333	404.123908	3.09241	9.562999608	13.4295
WEBER	3118037	2018	Pasture	Pasture	1.602604534	19.85283333	394.1349914	3.44696	11.88153324	13.3834
WEBER	3118038	2018	Pasture	Pasture	1.602604534	19.85283333	394.1349914	3.44696	11.88153324	13.3865
WEBER	3120852	2018	Pasture	Pasture	1.654135226	19.85283333	394.1349914	3.44696	11.88153324	13.3773
WEBER	3120853	2018	Pasture	Pasture	1.692169785	19.85283333	394.1349914	3.44696	11.88153324	13.3823
WEBER	3120854	2018	Alfalfa	Alfalfa	0.979290886	19.85283333	394.1349914	3.44696	11.88153324	13.3866
WEBER	3123671	2018	Alfalfa	Alfalfa	0.979290886	19.85283333	394.1349914	3.44696	11.88153324	13.3867
WEBER	3123666	2018	Alfalfa	Alfalfa	0.93313811	20.10283333	404.123908	3.09241	9.562999608	13.4328
WEBER	3123669	2018	Alfalfa	Alfalfa	0.957279562	19.85283333	394.1349914	3.44696	11.88153324	13.385
WEBER	3123670	2018	Alfalfa	Alfalfa	0.979290886	19.85283333	394.1349914	3.44696	11.88153324	13.3867
WEBER	3126488	2018	Hay	Hay	1.041526642	19.85283333	394.1349914	3.44696	11.88153324	13.3889
WEBER	3126489	2018	Hay	Hay	1.041526642	19.85283333	394.1349914	3.44696	11.88153324	13.3844
WEBER	3123672	2018	Alfalfa	Alfalfa	0.979290886	19.85283333	394.1349914	3.44696	11.88153324	13.3889
WEBER	3126484	2018	Alfalfa	Alfalfa	0.93313811	20.10283333	404.123908	3.09241	9.562999608	13.4446
WEBER	3126485	2018	Alfalfa	Alfalfa	0.957279562	20.10283333	404.123908	3.09241	9.562999608	13.4541
WEBER	3126486	2018	Alfalfa	Alfalfa	0.957279562	19.85283333	394.1349914	3.44696	11.88153324	13.4381
WEBER	3129303	2018	Alfalfa	Alfalfa	0.957279562	19.85283333	394.1349914	3.44696	11.88153324	13.4668
WEBER	3129304	2018	Alfalfa	Alfalfa	0.957279562	19.85283333	394.1349914	3.44696	11.88153324	13.4403
WEBER	3126490	2018	Pasture	Pasture	1.692169785	19.85283333	394.1349914	3.44696	11.88153324	13.3899
WEBER	3129305	2018	Pasture	Pasture	1.692169785	19.85283333	394.1349914	3.44696	11.88153324	13.3878
WEBER	3129306	2018	Alfalfa	Alfalfa	0.979290886	19.85283333	394.1349914	3.44696	11.88153324	13.3925
WEBER	3126491	2018	Pasture	Pasture	1.692169785	19.85283333	394.1349914	3.44696	11.88153324	13.395
WEBER	3129307	2018	Alfalfa	Alfalfa	0.979290886	19.85283333	394.1349914	3.44696	11.88153324	13.3931
WEBER	3129308	2018	Alfalfa	Alfalfa	0.979290886	19.85283333	394.1349914	3.44696	11.88153324	13.393
WEBER	3132124	2018	Alfalfa	Alfalfa	0.979290886	19.85283333	394.1349914	3.44696	11.88153324	13.3992
WEBER	3132125	2018	Alfalfa	Alfalfa	0.979290886	19.85283333	394.1349914	3.44696	11.88153324	13.3924
WEBER	3132123	2018	Alfalfa	Alfalfa	1.008260628	19.85283333	394.1349914	3.44696	11.88153324	13.4076
WEBER	3134941	2018	Alfalfa	Alfalfa	1.008260628	19.85283333	394.1349914	3.44696	11.88153324	13.3951
WEBER	3132126	2018	Pasture	Pasture	1.692169785	19.85283333	394.1349914	3.44696	11.88153324	13.3974
WEBER	3134942	2018	Alfalfa	Alfalfa	1.008260628	19.85283333	394.1349914	3.44696	11.88153324	13.3923
WEBER	3134943	2018	Alfalfa	Alfalfa	1.008260628	19.85283333	394.1349914	3.44696	11.88153324	13.3928
WEBER	3132145	2018	Alfalfa	Alfalfa	0.798656024	19.85283333	394.1349914	3.44696	11.88153324	14.4085
WEBER	3134962	2018	Alfalfa	Alfalfa	0.798656024	19.85283333	394.1349914	3.44696	11.88153324	14.3858
WEBER	3132151	2018	Fallow	Alfalfa	1.279761023	19.85283333	394.1349914	3.44696	11.88153324	14.4484
WEBER	3134944	2018	Pasture	Pasture	1.742228172	19.85283333	394.1349914	3.44696	11.88153324	13.3957
WEBER	3137761	2018	Alfalfa	Alfalfa	1.099714127	19.85283333	394.1349914	3.44696	11.88153324	13.4084
WEBER	3137778	2018	Pasture	Pasture	1.380041019	19.85283333	394.1349914	3.44696	11.88153324	14.2812
WEBER	3137783	2018	Alfalfa	Alfalfa	0.971622424	19.85283333	394.1349914	3.44696	11.88153324	14.3839
WEBER	3140600	2018	Alfalfa	Alfalfa	0.780478931	19.85283333	394.1349914	3.44696	11.88153324	14.2625
WEBER	3140601	2018	Alfalfa	Alfalfa	0.971622424	19.85283333	394.1349914	3.44696	11.88153324	14.2503
WEBER	3137777	2018	Pasture	Pasture	1.380041019	19.85283333	394.1349914	3.44696	11.88153324	14.0739
WEBER	3140594	2018	Alfalfa	Alfalfa	0.798656024	19.85283333	394.1349914	3.44696	11.88153324	13.7748
WEBER	3140595	2018	Alfalfa	Alfalfa	0.798656024	19.85283333	394.1349914	3.44696	11.88153324	13.9775
WEBER	3143411	2018	Alfalfa	Alfalfa	0.875624652	19.85283333	394.1349914	3.44696	11.88153324	13.6526
WEBER	3143412	2018	Pasture	Pasture	1.513039283	19.85283333	394.1349914	3.44696	11.88153324	13.7391
WEBER	3137784	2018	Alfalfa	Alfalfa	0.971622424	19.85283333	394.1349914	3.44696	11.88153324	14.4473
WEBER	3140603	2018	Alfalfa	Alfalfa	0.971622424	19.85283333	394.1349914	3.44696	11.88153324	14.3773
WEBER	3143422	2018	Alfalfa	Alfalfa	0.707344533	19.85283333	394.1349914	3.44696	11.88153324	14.4021
WEBER	3143415	2018	Hay	Alfalfa	0.931272227	19.85283333	394.1349914	3.44696	11.88153324	14.1127
WEBER	3143416	2018	Alfalfa	Alfalfa	0.762017821	19.85283333	394.1349914	3.44696	11.88153324	14.1572
WEBER	3146233	2018	Alfalfa	Alfalfa	0.762017821	19.85283333	394.1349914	3.44696	11.88153324	14.1196
WEBER	3146234	2018	Alfalfa	Alfalfa	0.762017821	19.85283333	394.1349914	3.44696	11.88153324	14.1595
WEBER	3140602	2018	Alfalfa	Alfalfa	0.971622424	19.85283333	394.1349914	3.44696	11.88153324	14.3422
WEBER	3146238	2018	Alfalfa	Alfalfa	1.034106182	19.85283333	394.1349914	3.44696	11.88153324	14.2579
WEBER	3149055	2018	Hay	Hay	1.186669784	19.85283333	394.1349914	3.44696	11.88153324	14.1919
WEBER	3143417	2018	Hay	Alfalfa	0.81044547	19.85283333	394.1349914	3.44696	11.88153324	14.1509
WEBER	3143418	2018	Pasture	Pasture	1.348631836	19.85283333	394.1349914	3.44696	11.88153324	14.1418
WEBER	3143419	2018	Alfalfa	Alfalfa	0.971622424	19.85283333	394.1349914	3.44696	11.88153324	14.1957
WEBER	3143420	2018	Pasture	Pasture	1.678919035	19.85283333	394.1349914	3.44696	11.88153324	14.2471
WEBER	3146235	2018	Hay	Alfalfa	0.81044547	19.85283333	394.1349914	3.44696	11.88153324	14.1612
WEBER	3146236	2018	Alfalfa	Alfalfa	1.034106182	19.85283333	394.1349914	3.44696	11.88153324	14.1249
WEBER	3146237	2018	Alfalfa	Alfalfa	1.034106182	19.85283333	394.1349914	3.44696	11.88153324	14.1512
WEBER	3143421	2018	Alfalfa	Alfalfa	0.971622424	19.85283333	394.1349914	3.44696	11.88153324	14.3214
WEBER	3146239	2018	Hay	Alfalfa	1.186669784	19.85283333	394.1349914	3.44696	11.88153324	14.3279
WEBER	3146241	2018	Alfalfa	Alfalfa	0.707344533	19.85283333	394.1349914	3.44696	11.88153324	14.4739
WEBER	3149057	2018	Alfalfa	Alfalfa	1.115761092	19.85283333	394.1349914	3.44696	11.88153324	14.3695
WEBER	3157512	2018	Alfalfa	Alfalfa	1.048733061	19.85283333	394.1349914	3.44696	11.88153324	14.5366
WEBER	3165972	2018	Pasture	Pasture	1.449730146	19.1615	367.1630823	3.83266	14.68928268	14.2497
WEBER	3188511	2018	Hay	Pasture	1.013434421	19.1615	367.1630823	3.83266	14.68928268	13.5604
WEBER	3191329	2018	Pasture	Pasture	1.646528314	19.1615	367.1630823	3.83266	14.68928268	13.5656
WEBER	3194146	2018	Alfalfa	Alfalfa	0.952877297	19.1615	367.1630823	3.83266	14.68928268	13.5553
WEBER	3188512	2018	Alfalfa	Alfalfa	0.952877297	19.1615	367.1630823	3.83266	14.68928268	13.5683
WEBER	3191330	2018	Pasture	Pasture	1.646528314	19.1615	367.1630823	3.83266	14.68928268	13.566
WEBER	3194147	2018	Pasture	Pasture	1.646528314	19.1615	367.1630823	3.83266	14.68928268	13.5735
WEBER	3194148	2018	Alfalfa	Alfalfa	0.952877297	19.1615	367.1630823	3.83266	14.68928268	13.5764
WEBER	3196966	2018	Alfalfa	Alfalfa	0.925185632	19.1615	367.1630823	3.83266	14.68928268	13.5685
WEBER	3196967	2018	Alfalfa	Alfalfa	0.925185632	19.1615	367.1630823	3.83266	14.68928268	13.5711
WEBER	3199784	2018	Alfalfa	Alfalfa	0.925185632	19.1615	367.1630823	3.83266	14.68928268	13.5696
WEBER	3194150	2018	Alfalfa	Alfalfa	0.952877297	19.1615	367.1630823	3.83266	14.68928268	13.5841
WEBER	3196969	2018	Alfalfa	Alfalfa	0.952877297	19.1615	367.1630823	3.83266	14.68928268	13.5838
WEBER	3199785	2018	Alfalfa	Alfalfa	0.925185632	19.1615	367.1630823	3.83266	14.68928268	13.5726
WEBER	3208239	2018	Pasture	Pasture	1.300781907	19.1615	367.1630823	3.83266	14.68928268	13.5711
WEBER	3196968	2018	Pasture	Pasture	1.598678386	19.1615	367.1630823	3.83266	14.68928268	13.5782
WEBER	3199786	2018	Pasture	Pasture	1.598678386	19.1615	367.1630823	3.83266	14.68928268	13.5752
WEBER	3199787	2018	Alfalfa	Alfalfa	0.925185632	19.1615	367.1630823	3.83266	14.68928268	13.5817
WEBER	3199788	2018	Pasture	Pasture	1.598678386	19.1615	367.1630823	3.83266	14.68928268	13.5909
WEBER	3202603	2018	Alfalfa	Alfalfa	0.925185632	19.1615	367.1630823	3.83266	14.68928268	13.575
WEBER	3202604	2018	Pasture	Pasture	1.598678386	19.1615	367.1630823	3.83266	14.68928268	13.5751
WEBER	3202605	2018	Pasture	Pasture	1.598678386	19.1615	367.1630823	3.83266	14.68928268	13.5804
WEBER	3205421	2018	Pasture	Pasture	1.598678386	19.1615	367.1630823	3.83266	14.68928268	13.5739
WEBER	3205422	2018	Fallow	Pasture	1.675908154	19.1615	367.1630823	3.83266	14.68928268	13.5782
WEBER	3205423	2018	Alfalfa	Alfalfa	0.925185632	19.1615	367.1630823	3.83266	14.68928268	13.5844
WEBER	3208240	2018	Alfalfa	Alfalfa	0.925185632	19.1615	367.1630823	3.83266	14.68928268	13.578
WEBER	3208241	2018	Pasture	Pasture	1.598678386	19.1615	367.1630823	3.83266	14.68928268	13.5805
WEBER	3196970	2018	Pasture	Pasture	1.646528314	19.1615	367.1630823	3.83266	14.68928268	13.594
WEBER	3196971	2018	Pasture	Pasture	1.564569975	19.1615	367.1630823	3.83266	14.68928268	13.6011
WEBER	3199789	2018	Pasture	Pasture	1.488255474	19.1615	367.1630823	3.83266	14.68928268	13.5985
WEBER	3199790	2018	Pasture	Pasture	1.488255474	19.1615	367.1630823	3.83266	14.68928268	13.6132
WEBER	3202606	2018	Alfalfa	Alfalfa	0.925185632	19.1615	367.1630823	3.83266	14.68928268	13.5878
WEBER	3202607	2018	Alfalfa	Alfalfa	0.86128179	19.1615	367.1630823	3.83266	14.68928268	13.6003
WEBER	3202608	2018	Pasture	Pasture	1.488255474	19.1615	367.1630823	3.83266	14.68928268	13.6084
WEBER	3202609	2018	Pasture	Pasture	1.488255474	19.1615	367.1630823	3.83266	14.68928268	13.6158
WEBER	3205424	2018	Alfalfa	Alfalfa	0.925185632	19.1615	367.1630823	3.83266	14.68928268	13.5856
WEBER	3205425	2018	Pasture	Pasture	1.488255474	19.1615	367.1630823	3.83266	14.68928268	13.5922
WEBER	3205426	2018	Alfalfa	Alfalfa	0.86128179	19.1615	367.1630823	3.83266	14.68928268	13.598
WEBER	3205427	2018	Pasture	Pasture	1.488255474	19.1615	367.1630823	3.83266	14.68928268	13.6101
WEBER	3208242	2018	Pasture	Pasture	1.488255474	19.1615	367.1630823	3.83266	14.68928268	13.5805
WEBER	3202611	2018	Pasture	Pasture	1.446785535	19.1615	367.1630823	3.83266	14.68928268	13.6279
WEBER	3205428	2018	Hay	Hay	0.890493197	19.1615	367.1630823	3.83266	14.68928268	13.6144
WEBER	3205429	2018	Alfalfa	Alfalfa	0.837282346	19.1615	367.1630823	3.83266	14.68928268	13.6233
WEBER	3208243	2018	Pasture	Pasture	1.488255474	19.1615	367.1630823	3.83266	14.68928268	13.5746
WEBER	3211065	2018	GrainCrops	GrainCrops	0.812038345	19.1615	367.1630823	3.83266	14.68928268	13.6123
WEBER	3211066	2018	Pasture	Pasture	1.446785535	19.1615	367.1630823	3.83266	14.68928268	13.6198
WEBER	3213884	2018	GrainCrops	GrainCrops	0.760390723	19.1615	367.1630823	3.83266	14.68928268	13.6123
WEBER	3081475	2018	Pasture	Pasture	1.521873116	19.79666667	391.9080111	3.60143	12.97029804	15.1362
WEBER	3202621	2018	Hay	Alfalfa	0.985644267	19.1615	367.1630823	3.83266	14.68928268	13.7471
WEBER	3205439	2018	Alfalfa	Alfalfa	0.859009653	19.1615	367.1630823	3.83266	14.68928268	13.7391
WEBER	3205430	2018	Alfalfa	Pasture	0.837282346	19.1615	367.1630823	3.83266	14.68928268	13.6269
WEBER	3213889	2018	Pasture	Pasture	1.414885583	19.1615	367.1630823	3.83266	14.68928268	13.65
WEBER	3213898	2018	Pasture	Pasture	1.484329326	19.1615	367.1630823	3.83266	14.68928268	13.7347
WEBER	3216716	2018	Hay	Alfalfa	0.85469827	19.1615	367.1630823	3.83266	14.68928268	13.7274
WEBER	3216717	2018	Alfalfa	Alfalfa	0.803626323	19.1615	367.1630823	3.83266	14.68928268	13.7284
WEBER	3219536	2018	Alfalfa	Alfalfa	0.80192222	19.1615	367.1630823	3.83266	14.68928268	13.7257
WEBER	3219537	2018	Alfalfa	Alfalfa	0.819247262	19.1615	367.1630823	3.83266	14.68928268	13.7354
WEBER	3222354	2018	Alfalfa	Alfalfa	0.80192222	19.1615	367.1630823	3.83266	14.68928268	13.7166
WEBER	3219534	2018	Alfalfa	Alfalfa	0.80192222	19.1615	367.1630823	3.83266	14.68928268	13.7142
WEBER	3222352	2018	Pasture	Pasture	1.385684857	19.1615	367.1630823	3.83266	14.68928268	13.7008
WEBER	3219535	2018	Pasture	Pasture	1.385684857	19.1615	367.1630823	3.83266	14.68928268	13.716
WEBER	3222353	2018	Alfalfa	Alfalfa	0.80192222	19.1615	367.1630823	3.83266	14.68928268	13.7034
WEBER	3222356	2018	Pasture	Pasture	1.701739771	19.1615	367.1630823	3.83266	14.68928268	13.7294
WEBER	3222357	2018	Alfalfa	Alfalfa	0.984829219	19.1615	367.1630823	3.83266	14.68928268	13.7361
WEBER	2991164	2018	Pasture	Pasture	1.647264467	20.65883333	426.7873947	3.04293	9.259422985	12.8608
WEBER	2979902	2018	Pasture	Pasture	1.65438061	20.65883333	426.7873947	3.04293	9.259422985	12.86
WEBER	2977087	2018	Alfalfa	Alfalfa	0.957421571	20.65883333	426.7873947	3.04293	9.259422985	12.8588
WEBER	2977088	2018	Alfalfa	GrainCrops	0.957421571	20.65883333	426.7873947	3.04293	9.259422985	12.86
WEBER	2977089	2018	Hay	Hay	1.018267492	20.65883333	426.7873947	3.04293	9.259422985	12.8572
WEBER	2979903	2018	Alfalfa	GrainCrops	0.957421571	20.65883333	426.7873947	3.04293	9.259422985	12.8639
WEBER	2979904	2018	Hay	Hay	1.018267492	20.65883333	426.7873947	3.04293	9.259422985	12.8628
WEBER	2971457	2018	Alfalfa	GrainCrops	0.681782996	20.65883333	426.7873947	3.04293	9.259422985	12.8562
WEBER	2971458	2018	Alfalfa	GrainCrops	0.847506961	20.65883333	426.7873947	3.04293	9.259422985	12.8547
WEBER	2974272	2018	Alfalfa	GrainCrops	0.720977353	20.65883333	426.7873947	3.04293	9.259422985	12.8576
WEBER	2974273	2018	Alfalfa	GrainCrops	0.957421571	20.65883333	426.7873947	3.04293	9.259422985	12.857
WEBER	2974274	2018	Hay	Hay	1.018267492	20.65883333	426.7873947	3.04293	9.259422985	12.8556
WEBER	2979906	2018	Alfalfa	Alfalfa	0.844098756	20.65883333	426.7873947	3.04293	9.259422985	12.8587
WEBER	2982722	2018	Alfalfa	Hay	0.844098756	20.65883333	426.7873947	3.04293	9.259422985	12.8628
WEBER	2985539	2018	Alfalfa	Alfalfa	0.844098756	20.65883333	426.7873947	3.04293	9.259422985	12.8585
WEBER	2977095	2018	Alfalfa	Alfalfa	0.944640802	20.65883333	426.7873947	3.04293	9.259422985	12.8601
WEBER	2963014	2018	Pasture	Pasture	1.180543625	20.65883333	426.7873947	3.04293	9.259422985	12.8443
WEBER	2974278	2018	Pasture	Pasture	1.180543625	20.65883333	426.7873947	3.04293	9.259422985	12.8451
WEBER	2977097	2018	Hay	Alfalfa	0.790206989	20.65883333	426.7873947	3.04293	9.259422985	12.8634
WEBER	2977099	2018	Pasture	Pasture	1.283850394	20.65883333	426.7873947	3.04293	9.259422985	12.8628
WEBER	2979905	2018	Hay	Hay	0.897742802	20.65883333	426.7873947	3.04293	9.259422985	12.8621
WEBER	2979908	2018	Alfalfa	Alfalfa	0.944640802	20.65883333	426.7873947	3.04293	9.259422985	12.8624
WEBER	2979910	2018	Pasture	Pasture	1.632296028	20.65883333	426.7873947	3.04293	9.259422985	12.8667
WEBER	2979911	2018	Pasture	Pasture	1.632296028	20.65883333	426.7873947	3.04293	9.259422985	12.8694
WEBER	2979912	2018	Alfalfa	Alfalfa	0.944640802	20.65883333	426.7873947	3.04293	9.259422985	12.872
WEBER	2982726	2018	Pasture	Pasture	1.632296028	20.65883333	426.7873947	3.04293	9.259422985	12.8722
WEBER	2982727	2018	Pasture	Pasture	1.632296028	20.65883333	426.7873947	3.04293	9.259422985	12.87
WEBER	2982728	2018	Pasture	Pasture	1.632296028	20.65883333	426.7873947	3.04293	9.259422985	12.8699
WEBER	2985543	2018	Hay	Hay	1.004674482	20.65883333	426.7873947	3.04293	9.259422985	12.8774
WEBER	2979913	2018	Alfalfa	Alfalfa	0.944640802	20.65883333	426.7873947	3.04293	9.259422985	12.8718
WEBER	2979914	2018	Pasture	Pasture	1.632296028	20.65883333	426.7873947	3.04293	9.259422985	12.8672
WEBER	2982729	2018	Hay	Hay	1.004674482	20.65883333	426.7873947	3.04293	9.259422985	12.8718
WEBER	2982717	2018	Alfalfa	Alfalfa	0.720977353	20.65883333	426.7873947	3.04293	9.259422985	12.8598
WEBER	2982718	2018	Alfalfa	Alfalfa	0.957421571	20.65883333	426.7873947	3.04293	9.259422985	12.8637
WEBER	2982719	2018	GrainCrops	GrainCrops	1.207180711	20.65883333	426.7873947	3.04293	9.259422985	12.8662
WEBER	2982720	2018	GrainCrops	GrainCrops	1.207180711	20.65883333	426.7873947	3.04293	9.259422985	12.8672
WEBER	2982723	2018	Alfalfa	Alfalfa	0.844098756	20.65883333	426.7873947	3.04293	9.259422985	12.8633
WEBER	2982724	2018	Hay	Hay	1.004674482	20.65883333	426.7873947	3.04293	9.259422985	12.8709
WEBER	2985533	2018	Alfalfa	Alfalfa	0.953303323	20.65883333	426.7873947	3.04293	9.259422985	12.8633
WEBER	2985542	2018	Pasture	Pasture	1.632296028	20.65883333	426.7873947	3.04293	9.259422985	12.875
WEBER	2985544	2018	Hay	Hay	1.004674482	20.65883333	426.7873947	3.04293	9.259422985	12.8771
WEBER	2985545	2018	Hay	Hay	1.004674482	20.65883333	426.7873947	3.04293	9.259422985	12.881
WEBER	2988350	2018	GrainCrops	GrainCrops	1.19393073	20.65883333	426.7873947	3.04293	9.259422985	12.8657
WEBER	2988351	2018	GrainCrops	GrainCrops	1.19393073	20.65883333	426.7873947	3.04293	9.259422985	12.8693
WEBER	2988358	2018	Hay	Hay	1.004674482	20.65883333	426.7873947	3.04293	9.259422985	12.873
WEBER	2988359	2018	Alfalfa	Alfalfa	0.944640802	20.65883333	426.7873947	3.04293	9.259422985	12.8762
WEBER	2991174	2018	Hay	Alfalfa	0.860588574	20.65883333	426.7873947	3.04293	9.259422985	12.8786
WEBER	2988360	2018	Hay	Hay	1.004674482	20.65883333	426.7873947	3.04293	9.259422985	12.8806
WEBER	2991175	2018	Hay	Hay	0.860588574	20.65883333	426.7873947	3.04293	9.259422985	12.8826
WEBER	2991165	2018	Alfalfa	Pasture	0.946912939	20.65883333	426.7873947	3.04293	9.259422985	12.8645
WEBER	2991166	2018	Pasture	Pasture	1.636222176	20.65883333	426.7873947	3.04293	9.259422985	12.8689
WEBER	2993981	2018	Hay	Hay	1.007091017	20.65883333	426.7873947	3.04293	9.259422985	12.8708
WEBER	2996784	2018	Hay	Hay	0.753052761	20.65883333	426.7873947	3.04293	9.259422985	12.8524
WEBER	2996786	2018	Pasture	Pasture	1.223485868	20.65883333	426.7873947	3.04293	9.259422985	12.8586
WEBER	2993978	2018	Alfalfa	Alfalfa	0.953303323	20.65883333	426.7873947	3.04293	9.259422985	12.8691
WEBER	2993979	2018	Alfalfa	Alfalfa	0.946912939	20.65883333	426.7873947	3.04293	9.259422985	12.8715
WEBER	2996794	2018	Alfalfa	Alfalfa	0.893233711	20.65883333	426.7873947	3.04293	9.259422985	12.8714
WEBER	2993980	2018	Hay	Hay	1.007091017	20.65883333	426.7873947	3.04293	9.259422985	12.8678
WEBER	2993988	2018	Pasture	Pasture	1.398199454	20.65883333	426.7873947	3.04293	9.259422985	12.8693
WEBER	3002410	2018	Alfalfa	Alfalfa	0.949469092	20.60933333	424.7446204	3.19328	10.19703716	12.8466
WEBER	3005225	2018	Alfalfa	Alfalfa	0.949469092	20.60933333	424.7446204	3.19328	10.19703716	12.8315
WEBER	3008040	2018	Pasture	Pasture	1.640639092	20.60933333	424.7446204	3.19328	10.19703716	12.8494
WEBER	2996788	2018	Pasture	Pasture	1.223485868	20.65883333	426.7873947	3.04293	9.259422985	12.8572
WEBER	2996789	2018	Hay	Hay	0.907106876	20.65883333	426.7873947	3.04293	9.259422985	12.8588
WEBER	2999603	2018	Hay	Hay	0.753052761	20.65883333	426.7873947	3.04293	9.259422985	12.8535
WEBER	2999604	2018	Hay	Hay	0.753052761	20.65883333	426.7873947	3.04293	9.259422985	12.8616
WEBER	3002419	2018	Pasture	Pasture	1.223485868	20.65883333	426.7873947	3.04293	9.259422985	12.8599
WEBER	2996790	2018	Hay	Hay	0.907106876	20.65883333	426.7873947	3.04293	9.259422985	12.8609
WEBER	2999606	2018	Alfalfa	Alfalfa	0.852903286	20.65883333	426.7873947	3.04293	9.259422985	12.8712
WEBER	2999607	2018	Alfalfa	Alfalfa	0.852903286	20.65883333	426.7873947	3.04293	9.259422985	12.8693
WEBER	2999608	2018	Hay	Hay	0.950000374	20.65883333	426.7873947	3.04293	9.259422985	12.8744
WEBER	2996795	2018	Alfalfa	Alfalfa	0.99050956	20.65883333	426.7873947	3.04293	9.259422985	12.875
WEBER	2996796	2018	Alfalfa	Alfalfa	0.99050956	20.65883333	426.7873947	3.04293	9.259422985	12.8747
WEBER	2999612	2018	Alfalfa	Alfalfa	0.99050956	20.65883333	426.7873947	3.04293	9.259422985	12.879
WEBER	2996797	2018	Hay	Hay	1.007091017	20.65883333	426.7873947	3.04293	9.259422985	12.8747
WEBER	3002428	2018	Alfalfa	Alfalfa	0.99050956	20.65883333	426.7873947	3.04293	9.259422985	12.8816
WEBER	2996798	2018	Hay	Hay	0.942297669	20.65883333	426.7873947	3.04293	9.259422985	12.8777
WEBER	2996805	2018	Alfalfa	Alfalfa	0.809164656	20.65883333	426.7873947	3.04293	9.259422985	12.8714
WEBER	2996806	2018	Pasture	Pasture	1.398199454	20.65883333	426.7873947	3.04293	9.259422985	12.881
WEBER	2999623	2018	Alfalfa	Alfalfa	0.780762948	20.65883333	426.7873947	3.04293	9.259422985	12.8878
WEBER	2999595	2018	Hay	Hay	0.856208604	20.60933333	424.7446204	3.19328	10.19703716	12.8477
WEBER	2999596	2018	Hay	Hay	0.753052761	20.65883333	426.7873947	3.04293	9.259422985	12.8506
WEBER	2999597	2018	Pasture	Pasture	1.223485868	20.65883333	426.7873947	3.04293	9.259422985	12.852
WEBER	3002411	2018	Hay	Hay	1.077019502	20.65883333	426.7873947	3.04293	9.259422985	12.8495
WEBER	3002412	2018	Alfalfa	Hay	1.012662892	20.65883333	426.7873947	3.04293	9.259422985	12.8516
WEBER	3002413	2018	Hay	Hay	1.077019502	20.65883333	426.7873947	3.04293	9.259422985	12.8519
WEBER	3002414	2018	Hay	Hay	1.06025479	20.65883333	426.7873947	3.04293	9.259422985	12.8537
WEBER	2999611	2018	Alfalfa	Alfalfa	0.99050956	20.65883333	426.7873947	3.04293	9.259422985	12.8784
WEBER	3008056	2018	Alfalfa	GrainCrops	0.798229998	20.65883333	426.7873947	3.04293	9.259422985	12.8866
WEBER	3010872	2018	Alfalfa	Alfalfa	0.798229998	20.65883333	426.7873947	3.04293	9.259422985	12.8898
WEBER	3010873	2018	Alfalfa	Alfalfa	0.963101912	20.65883333	426.7873947	3.04293	9.259422985	12.8911
WEBER	3010874	2018	Alfalfa	Alfalfa	0.963101912	20.65883333	426.7873947	3.04293	9.259422985	12.8929
WEBER	3013689	2018	Alfalfa	Alfalfa	0.963101912	20.65883333	426.7873947	3.04293	9.259422985	12.8933
WEBER	3013690	2018	Alfalfa	Alfalfa	0.963101912	20.65883333	426.7873947	3.04293	9.259422985	12.8946
WEBER	2999613	2018	GrainCrops	Alfalfa	1.248900246	20.65883333	426.7873947	3.04293	9.259422985	12.8809
WEBER	3002429	2018	GrainCrops	Alfalfa	1.248900246	20.65883333	426.7873947	3.04293	9.259422985	12.8834
WEBER	2999614	2018	Alfalfa	GrainCrops	1.09943011	20.65883333	426.7873947	3.04293	9.259422985	12.8815
WEBER	2999615	2018	GrainCrops	GrainCrops	1.38623451	20.65883333	426.7873947	3.04293	9.259422985	12.8835
WEBER	3002430	2018	Alfalfa	GrainCrops	1.09943011	20.65883333	426.7873947	3.04293	9.259422985	12.8862
WEBER	2999616	2018	Alfalfa	Alfalfa	1.09943011	20.65883333	426.7873947	3.04293	9.259422985	12.8872
WEBER	2999617	2018	Alfalfa	Alfalfa	0.944072768	20.65883333	426.7873947	3.04293	9.259422985	12.8875
WEBER	3002432	2018	Alfalfa	Alfalfa	1.09943011	20.65883333	426.7873947	3.04293	9.259422985	12.89
WEBER	2999619	2018	Hay	Hay	0.860588574	20.65883333	426.7873947	3.04293	9.259422985	12.8909
WEBER	2999620	2018	Pasture	Pasture	1.398199454	20.65883333	426.7873947	3.04293	9.259422985	12.8737
WEBER	2999621	2018	Alfalfa	Alfalfa	0.809164656	20.65883333	426.7873947	3.04293	9.259422985	12.8697
WEBER	2999622	2018	Hay	Hay	0.860588574	20.65883333	426.7873947	3.04293	9.259422985	12.8829
WEBER	3002437	2018	Pasture	Hay	1.631314491	20.65883333	426.7873947	3.04293	9.259422985	12.8656
WEBER	3002415	2018	Pasture	Pasture	1.722597432	20.65883333	426.7873947	3.04293	9.259422985	12.8553
WEBER	3002417	2018	Pasture	Pasture	1.223485868	20.65883333	426.7873947	3.04293	9.259422985	12.8559
WEBER	3002418	2018	Hay	Hay	0.753052761	20.65883333	426.7873947	3.04293	9.259422985	12.8585
WEBER	3005233	2018	Hay	Hay	1.06025479	20.65883333	426.7873947	3.04293	9.259422985	12.87
WEBER	3005234	2018	Hay	Hay	1.06025479	20.65883333	426.7873947	3.04293	9.259422985	12.8675
WEBER	3005235	2018	Alfalfa	Alfalfa	0.996899944	20.65883333	426.7873947	3.04293	9.259422985	12.8747
WEBER	3002420	2018	Alfalfa	GrainCrops	0.708054576	20.65883333	426.7873947	3.04293	9.259422985	12.8727
WEBER	3005237	2018	GrainCrops	GrainCrops	1.044521507	20.65883333	426.7873947	3.04293	9.259422985	12.8763
WEBER	3005239	2018	GrainCrops	GrainCrops	0.827188314	20.65883333	426.7873947	3.04293	9.259422985	12.8794
WEBER	3002431	2018	GrainCrops	GrainCrops	1.38623451	20.65883333	426.7873947	3.04293	9.259422985	12.8872
WEBER	3002435	2018	Alfalfa	Alfalfa	0.944072768	20.65883333	426.7873947	3.04293	9.259422985	12.8933
WEBER	3002436	2018	Alfalfa	Alfalfa	0.944072768	20.65883333	426.7873947	3.04293	9.259422985	12.8843
WEBER	3005227	2018	Alfalfa	Alfalfa	1.012662892	20.65883333	426.7873947	3.04293	9.259422985	12.8576
WEBER	3005228	2018	Alfalfa	Alfalfa	1.012662892	20.65883333	426.7873947	3.04293	9.259422985	12.8599
WEBER	3005229	2018	Alfalfa	Alfalfa	1.012662892	20.65883333	426.7873947	3.04293	9.259422985	12.8607
WEBER	3010859	2018	Alfalfa	Alfalfa	1.012662892	20.65883333	426.7873947	3.04293	9.259422985	12.866
WEBER	3005230	2018	Alfalfa	Alfalfa	0.996899944	20.65883333	426.7873947	3.04293	9.259422985	12.858
WEBER	3008044	2018	Alfalfa	Alfalfa	1.012662892	20.65883333	426.7873947	3.04293	9.259422985	12.8668
WEBER	3010860	2018	Alfalfa	Alfalfa	1.012662892	20.65883333	426.7873947	3.04293	9.259422985	12.8721
WEBER	3005245	2018	GrainCrops	Alfalfa	1.248900246	20.65883333	426.7873947	3.04293	9.259422985	12.8843
WEBER	3005246	2018	Alfalfa	GrainCrops	1.09943011	20.65883333	426.7873947	3.04293	9.259422985	12.8896
WEBER	3005247	2018	Alfalfa	GrainCrops	1.09943011	20.65883333	426.7873947	3.04293	9.259422985	12.8904
WEBER	3005248	2018	Alfalfa	Alfalfa	1.09943011	20.65883333	426.7873947	3.04293	9.259422985	12.8929
WEBER	3005251	2018	Alfalfa	Alfalfa	0.944072768	20.65883333	426.7873947	3.04293	9.259422985	12.897
WEBER	3005252	2018	Alfalfa	Alfalfa	0.944072768	20.65883333	426.7873947	3.04293	9.259422985	12.896
WEBER	3005253	2018	Hay	Hay	1.004070348	20.65883333	426.7873947	3.04293	9.259422985	12.8687
WEBER	3008041	2018	Alfalfa	Alfalfa	0.949469092	20.60933333	424.7446204	3.19328	10.19703716	12.8603
WEBER	3008042	2018	Alfalfa	Alfalfa	1.012662892	20.65883333	426.7873947	3.04293	9.259422985	12.8623
WEBER	3008043	2018	Alfalfa	Alfalfa	1.012662892	20.65883333	426.7873947	3.04293	9.259422985	12.8634
WEBER	3010858	2018	Alfalfa	Alfalfa	1.012662892	20.65883333	426.7873947	3.04293	9.259422985	12.8657
WEBER	3008045	2018	Alfalfa	Alfalfa	0.996899944	20.65883333	426.7873947	3.04293	9.259422985	12.8713
WEBER	3008047	2018	Hay	Alfalfa	1.06025479	20.65883333	426.7873947	3.04293	9.259422985	12.8759
WEBER	3008048	2018	Hay	Hay	1.06025479	20.65883333	426.7873947	3.04293	9.259422985	12.8772
WEBER	3008049	2018	Hay	Hay	1.06025479	20.65883333	426.7873947	3.04293	9.259422985	12.8782
WEBER	3008050	2018	Alfalfa	Alfalfa	0.996899944	20.65883333	426.7873947	3.04293	9.259422985	12.8786
WEBER	3008051	2018	Alfalfa	Alfalfa	1.07699276	20.65883333	426.7873947	3.04293	9.259422985	12.8782
WEBER	3008052	2018	Alfalfa	Alfalfa	1.07699276	20.65883333	426.7873947	3.04293	9.259422985	12.8798
WEBER	3010868	2018	Alfalfa	Alfalfa	1.07699276	20.65883333	426.7873947	3.04293	9.259422985	12.8854
WEBER	3008053	2018	Alfalfa	GrainCrops	1.07699276	20.65883333	426.7873947	3.04293	9.259422985	12.8813
WEBER	3008054	2018	Alfalfa	Alfalfa	0.798229998	20.65883333	426.7873947	3.04293	9.259422985	12.8837
WEBER	3010869	2018	Alfalfa	Alfalfa	1.07699276	20.65883333	426.7873947	3.04293	9.259422985	12.8865
WEBER	3008055	2018	Alfalfa	GrainCrops	0.798229998	20.65883333	426.7873947	3.04293	9.259422985	12.8836
WEBER	3008066	2018	Alfalfa	Alfalfa	0.944072768	20.65883333	426.7873947	3.04293	9.259422985	12.8989
WEBER	3008067	2018	Alfalfa	Alfalfa	0.944072768	20.65883333	426.7873947	3.04293	9.259422985	12.8931
WEBER	3008068	2018	Hay	Hay	1.004070348	20.65883333	426.7873947	3.04293	9.259422985	12.8735
WEBER	3010883	2018	Alfalfa	Alfalfa	0.944072768	20.65883333	426.7873947	3.04293	9.259422985	12.8937
WEBER	3008069	2018	Hay	Pasture	1.004070348	20.65883333	426.7873947	3.04293	9.259422985	12.8858
WEBER	3010855	2018	Hay	Hay	1.13214671	20.60933333	424.7446204	3.19328	10.19703716	12.8269
WEBER	3010856	2018	Alfalfa	Alfalfa	1.064496009	20.60933333	424.7446204	3.19328	10.19703716	12.855
WEBER	3010857	2018	Alfalfa	Alfalfa	0.949469092	20.60933333	424.7446204	3.19328	10.19703716	12.8624
WEBER	3013672	2018	Hay	Hay	1.13214671	20.60933333	424.7446204	3.19328	10.19703716	12.8634
WEBER	3013673	2018	GrainCrops	GrainCrops	1.021784682	20.60933333	424.7446204	3.19328	10.19703716	12.8662
WEBER	3010863	2018	Pasture	Pasture	1.722597432	20.65883333	426.7873947	3.04293	9.259422985	12.8794
WEBER	3013679	2018	GrainCrops	GrainCrops	1.256957667	20.65883333	426.7873947	3.04293	9.259422985	12.8823
WEBER	3010875	2018	Alfalfa	Alfalfa	0.963101912	20.65883333	426.7873947	3.04293	9.259422985	12.8942
WEBER	3010876	2018	Alfalfa	Alfalfa	1.099146093	20.65883333	426.7873947	3.04293	9.259422985	12.8937
WEBER	3010877	2018	Alfalfa	Alfalfa	1.099146093	20.65883333	426.7873947	3.04293	9.259422985	12.8941
WEBER	3010878	2018	Alfalfa	GrainCrops	1.099146093	20.65883333	426.7873947	3.04293	9.259422985	12.8945
WEBER	3010884	2018	Hay	Hay	1.004070348	20.65883333	426.7873947	3.04293	9.259422985	12.8831
WEBER	3010885	2018	Hay	GrainCrops	1.004070348	20.65883333	426.7873947	3.04293	9.259422985	12.8821
WEBER	3013675	2018	Alfalfa	Alfalfa	0.975598664	20.65883333	426.7873947	3.04293	9.259422985	12.8722
WEBER	3013676	2018	Alfalfa	Alfalfa	0.975598664	20.65883333	426.7873947	3.04293	9.259422985	12.8748
WEBER	3013677	2018	Hay	Hay	0.982925665	20.65883333	426.7873947	3.04293	9.259422985	12.8792
WEBER	3016492	2018	Alfalfa	Alfalfa	0.975598664	20.65883333	426.7873947	3.04293	9.259422985	12.8828
WEBER	3016509	2018	GrainCrops	GrainCrops	1.385876402	20.65883333	426.7873947	3.04293	9.259422985	12.8987
WEBER	3013697	2018	GrainCrops	GrainCrops	0.763420716	20.65883333	426.7873947	3.04293	9.259422985	12.9024
WEBER	3013698	2018	GrainCrops	GrainCrops	0.763420716	20.65883333	426.7873947	3.04293	9.259422985	12.904
WEBER	3016514	2018	GrainCrops	GrainCrops	0.763420716	20.65883333	426.7873947	3.04293	9.259422985	12.9052
WEBER	3013699	2018	Alfalfa	Alfalfa	0.787153332	20.65883333	426.7873947	3.04293	9.259422985	12.8995
WEBER	3016515	2018	Alfalfa	Alfalfa	0.787153332	20.65883333	426.7873947	3.04293	9.259422985	12.8998
WEBER	3013700	2018	Hay	Hay	0.83717839	20.65883333	426.7873947	3.04293	9.259422985	12.8682
WEBER	3016487	2018	Pasture	Hay	1.839400335	20.60933333	424.7446204	3.19328	10.19703716	12.8351
WEBER	3019303	2018	Alfalfa	Alfalfa	1.064496009	20.60933333	424.7446204	3.19328	10.19703716	12.8423
WEBER	3022118	2018	Hay	Hay	1.13214671	20.60933333	424.7446204	3.19328	10.19703716	12.8367
WEBER	3027750	2018	Alfalfa	Alfalfa	1.064496009	20.681	427.703761	3.24154	10.50758157	12.8685
WEBER	3016488	2018	GrainCrops	GrainCrops	1.342187275	20.60933333	424.7446204	3.19328	10.19703716	12.8665
WEBER	3019304	2018	GrainCrops	GrainCrops	1.342187275	20.60933333	424.7446204	3.19328	10.19703716	12.8742
WEBER	3022119	2018	GrainCrops	GrainCrops	1.342187275	20.60933333	424.7446204	3.19328	10.19703716	12.8788
WEBER	3022120	2018	GrainCrops	GrainCrops	1.342187275	20.60933333	424.7446204	3.19328	10.19703716	12.8845
WEBER	3016489	2018	Alfalfa	Alfalfa	0.975598664	20.60933333	424.7446204	3.19328	10.19703716	12.8722
WEBER	3016490	2018	Alfalfa	Alfalfa	0.975598664	20.65883333	426.7873947	3.04293	9.259422985	12.8745
WEBER	3016491	2018	Alfalfa	Alfalfa	0.975598664	20.65883333	426.7873947	3.04293	9.259422985	12.8805
WEBER	3016495	2018	Alfalfa	Alfalfa	0.924191572	20.65883333	426.7873947	3.04293	9.259422985	12.8849
WEBER	3016496	2018	Alfalfa	Alfalfa	0.924191572	20.65883333	426.7873947	3.04293	9.259422985	12.8854
WEBER	3016497	2018	GrainCrops	GrainCrops	0.896327264	20.65883333	426.7873947	3.04293	9.259422985	12.8864
WEBER	3019311	2018	Alfalfa	Alfalfa	0.924191572	20.65883333	426.7873947	3.04293	9.259422985	12.8857
WEBER	3019312	2018	Alfalfa	Alfalfa	0.924191572	20.65883333	426.7873947	3.04293	9.259422985	12.8871
WEBER	3019313	2018	Alfalfa	Alfalfa	0.924191572	20.65883333	426.7873947	3.04293	9.259422985	12.888
WEBER	3019305	2018	GrainCrops	GrainCrops	0.946184435	20.65883333	426.7873947	3.04293	9.259422985	12.8821
WEBER	3022121	2018	GrainCrops	GrainCrops	0.946184435	20.65883333	426.7873947	3.04293	9.259422985	12.8851
WEBER	3022122	2018	GrainCrops	GrainCrops	0.946184435	20.65883333	426.7873947	3.04293	9.259422985	12.8858
WEBER	3019307	2018	GrainCrops	GrainCrops	0.946184435	20.65883333	426.7873947	3.04293	9.259422985	12.8848
WEBER	3022123	2018	Alfalfa	GrainCrops	0.975598664	20.65883333	426.7873947	3.04293	9.259422985	12.8854
WEBER	3019308	2018	Alfalfa	Alfalfa	0.924191572	20.65883333	426.7873947	3.04293	9.259422985	12.8858
WEBER	3022124	2018	Alfalfa	Alfalfa	0.924191572	20.65883333	426.7873947	3.04293	9.259422985	12.8864
WEBER	3019310	2018	GrainCrops	GrainCrops	0.896327264	20.65883333	426.7873947	3.04293	9.259422985	12.886
WEBER	3022126	2018	GrainCrops	Fallow	0.896327264	20.65883333	426.7873947	3.04293	9.259422985	12.8859
WEBER	3019314	2018	Alfalfa	Alfalfa	0.924191572	20.65883333	426.7873947	3.04293	9.259422985	12.8914
WEBER	3019315	2018	Alfalfa	Alfalfa	1.01479302	20.65883333	426.7873947	3.04293	9.259422985	12.8917
WEBER	3022130	2018	Alfalfa	Alfalfa	1.01479302	20.65883333	426.7873947	3.04293	9.259422985	12.8962
WEBER	3022131	2018	Alfalfa	Alfalfa	1.01479302	20.65883333	426.7873947	3.04293	9.259422985	12.8936
WEBER	3024947	2018	Alfalfa	Alfalfa	1.01479302	20.65883333	426.7873947	3.04293	9.259422985	12.8986
WEBER	3019322	2018	Alfalfa	Alfalfa	1.027005755	20.65883333	426.7873947	3.04293	9.259422985	12.8954
WEBER	3019324	2018	Fallow	Fallow	1.99102519	20.65883333	426.7873947	3.04293	9.259422985	12.8981
WEBER	3019325	2018	Fallow	GrainCrops	1.99102519	20.65883333	426.7873947	3.04293	9.259422985	12.8992
WEBER	3019326	2018	Fallow	GrainCrops	1.99102519	20.65883333	426.7873947	3.04293	9.259422985	12.8996
WEBER	3022139	2018	GrainCrops	GrainCrops	0.996041606	20.65883333	426.7873947	3.04293	9.259422985	12.8978
WEBER	3022140	2018	GrainCrops	GrainCrops	1.144511303	20.65883333	426.7873947	3.04293	9.259422985	12.9003
WEBER	3022141	2018	GrainCrops	GrainCrops	1.144511303	20.65883333	426.7873947	3.04293	9.259422985	12.9013
WEBER	3022142	2018	Fallow	Fallow	2.137651076	20.65883333	426.7873947	3.04293	9.259422985	12.9017
WEBER	3022143	2018	GrainCrops	GrainCrops	1.173847152	20.65883333	426.7873947	3.04293	9.259422985	12.9026
WEBER	3024960	2018	GrainCrops	GrainCrops	1.173847152	20.65883333	426.7873947	3.04293	9.259422985	12.9056
WEBER	3024964	2018	Hay	Hay	1.287258059	20.65883333	426.7873947	3.04293	9.259422985	12.9005
WEBER	3024965	2018	Hay	Hay	1.344499735	20.65883333	426.7873947	3.04293	9.259422985	12.8962
WEBER	3024943	2018	Alfalfa	Alfalfa	0.924191572	20.65883333	426.7873947	3.04293	9.259422985	12.8931
WEBER	3024944	2018	Alfalfa	Alfalfa	0.924191572	20.65883333	426.7873947	3.04293	9.259422985	12.8927
WEBER	3024945	2018	Hay	Hay	0.982925665	20.65883333	426.7873947	3.04293	9.259422985	12.8933
WEBER	3024946	2018	Alfalfa	Alfalfa	1.01479302	20.65883333	426.7873947	3.04293	9.259422985	12.8993
WEBER	3027762	2018	Alfalfa	Alfalfa	1.01479302	20.65883333	426.7873947	3.04293	9.259422985	12.8989
WEBER	3030578	2018	Alfalfa	Alfalfa	1.01479302	20.73466667	429.9264018	3.06939	9.421154972	12.8982
WEBER	3024955	2018	Alfalfa	Fallow	1.027005755	20.65883333	426.7873947	3.04293	9.259422985	12.9002
WEBER	3024956	2018	Alfalfa	GrainCrops	1.18009096	20.65883333	426.7873947	3.04293	9.259422985	12.9008
WEBER	3024957	2018	Alfalfa	GrainCrops	1.18009096	20.65883333	426.7873947	3.04293	9.259422985	12.9007
WEBER	3027771	2018	Alfalfa	Alfalfa	1.18009096	20.65883333	426.7873947	3.04293	9.259422985	12.9023
WEBER	3027772	2018	Alfalfa	Alfalfa	1.18009096	20.65883333	426.7873947	3.04293	9.259422985	12.9035
WEBER	3027773	2018	Alfalfa	Alfalfa	1.18009096	20.65883333	426.7873947	3.04293	9.259422985	12.9034
WEBER	3024958	2018	Alfalfa	GrainCrops	1.18009096	20.65883333	426.7873947	3.04293	9.259422985	12.9027
WEBER	3024959	2018	GrainCrops	GrainCrops	1.173847152	20.65883333	426.7873947	3.04293	9.259422985	12.9039
WEBER	3027774	2018	Alfalfa	Alfalfa	1.210338779	20.65883333	426.7873947	3.04293	9.259422985	12.9053
WEBER	3027759	2018	Alfalfa	Alfalfa	0.924191572	20.73466667	429.9264018	3.06939	9.421154972	12.8973
WEBER	3027760	2018	GrainCrops	GrainCrops	0.896327264	20.65883333	426.7873947	3.04293	9.259422985	12.897
WEBER	3027761	2018	Alfalfa	Alfalfa	0.924191572	20.65883333	426.7873947	3.04293	9.259422985	12.8949
WEBER	3027763	2018	Alfalfa	Alfalfa	1.01479302	20.65883333	426.7873947	3.04293	9.259422985	12.9023
WEBER	3027764	2018	Alfalfa	Alfalfa	1.01479302	20.65883333	426.7873947	3.04293	9.259422985	12.9008
WEBER	3030579	2018	Alfalfa	Alfalfa	1.01479302	20.73466667	429.9264018	3.06939	9.421154972	12.8987
WEBER	3030580	2018	Alfalfa	Alfalfa	1.01479302	20.73466667	429.9264018	3.06939	9.421154972	12.8985
WEBER	3030585	2018	Alfalfa	Alfalfa	1.027005755	20.65883333	426.7873947	3.04293	9.259422985	12.905
WEBER	3027776	2018	Alfalfa	Alfalfa	1.210338779	20.65883333	426.7873947	3.04293	9.259422985	12.9059
WEBER	3027777	2018	Alfalfa	Alfalfa	1.210338779	20.65883333	426.7873947	3.04293	9.259422985	12.9075
WEBER	3030592	2018	Alfalfa	Alfalfa	1.210338779	20.65883333	426.7873947	3.04293	9.259422985	12.9076
WEBER	3030593	2018	Alfalfa	Alfalfa	1.210338779	20.65883333	426.7873947	3.04293	9.259422985	12.9095
WEBER	3027778	2018	Alfalfa	Alfalfa	1.210338779	20.65883333	426.7873947	3.04293	9.259422985	12.908
WEBER	3027779	2018	Alfalfa	Alfalfa	1.210338779	20.65883333	426.7873947	3.04293	9.259422985	12.9075
WEBER	3030594	2018	Alfalfa	Alfalfa	1.210338779	20.65883333	426.7873947	3.04293	9.259422985	12.9097
WEBER	3030595	2018	Alfalfa	Alfalfa	1.210338779	20.65883333	426.7873947	3.04293	9.259422985	12.9086
WEBER	3033391	2018	Alfalfa	Alfalfa	0.924191572	20.73466667	429.9264018	3.06939	9.421154972	12.8959
WEBER	3030584	2018	Hay	Alfalfa	1.09227388	20.65883333	426.7873947	3.04293	9.259422985	12.9033
WEBER	3033402	2018	Alfalfa	Alfalfa	1.027005755	20.73466667	429.9264018	3.06939	9.421154972	12.9068
WEBER	3030587	2018	Alfalfa	Alfalfa	1.18009096	20.65883333	426.7873947	3.04293	9.259422985	12.9024
WEBER	3036218	2018	Alfalfa	Alfalfa	1.027005755	20.73466667	429.9264018	3.06939	9.421154972	12.9084
WEBER	3030588	2018	Alfalfa	Alfalfa	1.18009096	20.65883333	426.7873947	3.04293	9.259422985	12.9036
WEBER	3033403	2018	Alfalfa	Alfalfa	1.18009096	20.73466667	429.9264018	3.06939	9.421154972	12.9053
WEBER	3036219	2018	Alfalfa	Alfalfa	1.18009096	20.73466667	429.9264018	3.06939	9.421154972	12.9076
[truncated: 80,191 more rows]
